# Supplementary material for: Utility of time-lapse photography in studies of seabird ecology
Source: PLoS One. 2018 Dec 12;13(12):e0208995. doi: 10.1371/journal.pone.0208995 (PMC6291154; doi:10.1371/journal.pone.0208995)
Supplement: S1 Dataset — (XLSX) [file pone.0208995.s004.xlsx]

## Sheet: camera_data
trip_start_date	trip_start_time	trip_end_date	trip_end_time	trip_lenght	bird_id	trip_lenght	inc/cr	log on/off	n_of_chicks	chick_1_age	chick_2_age	cliff_id	ring_number	colour_ring	nest_id	notes
2014-06-05	13:24:00	2014-06-05	13:56:00	00:32:00	A1	00:32:00	inc	off	0	-23	na	Ledge	EL48855	76	1
2014-06-05	16:48:00	2014-06-05	17:33:00	00:45:00	A1	00:45:00	inc	off	0	-23	na	Ledge	EL48855	76	1
2014-06-06	16:40:00	2014-06-06	17:24:00	00:44:00	A1	00:44:00	inc	off	0	-22	na	Ledge	EL48855	76	1
2014-06-07	08:25:00	2014-06-09	03:53:00	1900-01-01 19:28:00	A1	1 day, 19:28:00	inc	off	0	-21	na	Ledge	EL48855	76	1
2014-06-09	14:49:00	2014-06-09	15:03:00	00:14:00	A1	00:14:00	inc	off	0	-19	na	Ledge	EL48855	76	1	Scared?
2014-06-10	05:37:00	2014-06-10	18:42:00	13:05:00	A1	13:05:00	inc	off	0	-18	na	Ledge	EL48855	76	1
2014-06-11	06:25:00	2014-06-12	1900-01-01 06:13:00	1900-01-01 23:48:00	A1	23:48:00	inc	off	0	-17	na	Ledge	EL48855	76	1
2014-06-13	10:42:00	2014-06-14	07:13:00	20:31:00	A1	20:31:00	inc	off	0	-15	na	Ledge	EL48855	76	1
2014-06-14	16:38:00	2014-06-15	07:45:00	15:07:00	A1	15:07:00	inc	off	0	-14	na	Ledge	EL48855	76	1
2014-06-16	05:49:00	2014-06-17	03:33:00	21:44:00	A1	21:44:00	inc	off	0	-12	na	Ledge	EL48855	76	1
2014-06-17	15:46:00	2014-06-18	10:33:00	18:47:00	A1	18:47:00	inc	off	0	-11	na	Ledge	EL48855	76	1
2014-06-18	18:09:00	2014-06-18	18:17:00	00:08:00	A1	00:08:00	inc	off	0	-10	na	Ledge	EL48855	76	1
2014-06-18	18:21:00	2014-06-18	20:33:00	02:12:00	A1	02:12:00	inc	off	0	-10	na	Ledge	EL48855	76	1
2014-06-19	03:53:00	2014-06-19	14:03:00	10:10:00	A1	10:10:00	inc	off	0	-9	na	Ledge	EL48855	76	1
2014-06-20	16:22:00	2014-06-20	18:26:00	02:04:00	A1	02:04:00	inc	off	0	-8	na	Ledge	EL48855	76	1
2014-06-20	19:18:00	2014-06-21	03:29:00	08:11:00	A1	08:11:00	inc	off	0	-8	na	Ledge	EL48855	76	1
2014-06-22	17:23:00	2014-06-23	04:25:00	11:02:00	A1	11:02:00	inc	off	0	-6	na	Ledge	EL48855	76	1
2014-06-23	18:07:00	2014-06-24	05:17:00	11:10:00	A1	11:10:00	inc	off	0	-5	na	Ledge	EL48855	76	1
2014-06-24	15:04:00	2014-06-25	15:54:00	1900-01-01 00:50:00	A1	05:13:00	inc	off	0	-4	na	Ledge	EL48855	76	1
2014-06-25	10:41:00	2014-06-25	1900-01-01 05:25:00	18:44:00	A1	13:21:00	inc	off	0	-3	na	Ledge	EL48855	76	1
2014-06-26	05:09:00	2014-06-26	15:51:00	10:42:00	A1	10:42:00	inc	off	0	-2	na	Ledge	EL48855	76	1
2014-06-27	14:22:00	2014-06-28	04:49:00	14:27:00	A1	14:27:00	inc	off	0	-1	na	Ledge	EL48855	76	1	Missing change during nigthime?
2014-07-05	17:16:00	2014-07-05	20:11:00	02:55:00	A1	02:55:00	cr	off	2	0	na	Ledge	EL48855	76	1
2014-07-06	03:57:00	2014-07-06	07:40:00	03:43:00	A1	03:43:00	cr	off	2	1	na	Ledge	EL48855	76	1
2014-07-06	12:00:00	2014-07-06	15:25:00	03:25:00	A1	03:25:00	cr	off	2	1	na	Ledge	EL48855	76	1
2014-07-07	03:41:00	2014-07-07	09:13:00	05:32:00	A1	05:32:00	cr	off	2	2	na	Ledge	EL48855	76	1
2014-07-07	13:17:00	2014-07-07	18:21:00	05:04:00	A1	05:04:00	cr	on	2	2	na	Ledge	EL48855	76	1
2014-07-07	20:40:00	2014-07-08	03:21:00	06:41:00	A1	06:41:00	cr	on	2	2	na	Ledge	EL48855	76	1
2014-07-08	05:41:00	2014-07-08	14:00:00	08:19:00	A1	08:19:00	cr	on	2	3	na	Ledge	EL48855	76	1
2014-07-08	15:24:00	2014-07-08	15:28:00	00:04:00	A1	00:04:00	cr	on	2	3	na	Ledge	EL48855	76	1	Scared?
2014-07-08	19:44:00	2014-07-09	04:05:00	08:21:00	A1	08:21:00	cr	on	2	3	na	Ledge	EL48855	76	1
2014-07-09	20:53:00	2014-07-10	03:37:00	06:44:00	A1	06:44:00	cr	on	2	4	na	Ledge	EL48855	76	1
2014-07-10	19:05:00	2014-07-10	19:06:00	00:01:00	A1	00:01:00	cr	off	2	5	na	Ledge	EL48855	76	1
2014-07-11	04:24:00	2014-07-11	21:27:00	17:03:00	A1	00:04:00	cr	off	2	6	na	Ledge	EL48855	76	1
2014-07-11	21:23:00	2014-07-11	21:35:00	00:12:00	A1	00:04:00	cr	off	2	6	na	Ledge	EL48855	76	1
2014-07-12	20:13:00	2014-07-13	04:05:00	07:52:00	A1	07:52:00	cr	off	2	7	na	Ledge	EL48855	76	1
2014-07-13	10:16:00	2014-07-13	15:56:00	05:40:00	A1	05:40:00	cr	off	2	8	na	Ledge	EL48855	76	1
2014-07-13	17:17:00	2014-07-13	17:21:00	00:04:00	A1	00:04:00	cr	off	2	8	na	Ledge	EL48855	76	1
2014-07-13	17:24:00	2014-07-13	17:25:00	00:01:00	A1	00:01:00	cr	off	2	8	na	Ledge	EL48855	76	1
2014-07-13	17:29:00	2014-07-13	17:33:00	00:04:00	A1	00:04:00	cr	off	2	8	na	Ledge	EL48855	76	1
2014-07-14	03:49:00	2014-07-14	05:53:00	02:04:00	A1	02:04:00	cr	off	2	9	na	Ledge	EL48855	76	1
2014-07-14	08:36:00	2014-07-14	17:53:00	09:17:00	A1	09:17:00	cr	off	2	9	na	Ledge	EL48855	76	1
2014-07-14	20:37:00	2014-07-15	00:29:00	03:52:00	A1	03:52:00	cr	off	2	9	na	Ledge	EL48855	76	1
2014-07-15	04:21:00	2014-07-15	06:33:00	02:12:00	A1	02:12:00	cr	off	2	10	na	Ledge	EL48855	76	1
2014-07-15	07:29:00	2014-07-15	16:29:00	09:00:00	A1	09:00:00	cr	off	2	10	na	Ledge	EL48855	76	1
2014-07-16	06:13:00	2014-07-16	14:56:00	08:43:00	A1	08:43:00	cr	off	2	11	na	Ledge	EL48855	76	1
2014-07-17	04:16:00	2014-07-17	11:46:00	07:30:00	A1	07:30:00	cr	off	2	12	na	Ledge	EL48855	76	1
2014-07-17	16:43:00	2014-07-17	18:16:00	01:33:00	A1	01:33:00	cr	off	2	12	na	Ledge	EL48855	76	1
2014-07-18	03:37:00	2014-07-18	1900-01-01 03:43:00	1900-01-01 00:06:00	A1	00:06:00	cr	off	2	13	na	Ledge	EL48855	76	1
2014-07-18	07:29:00	2014-07-18	10:46:00	03:17:00	A1	03:17:00	cr	off	2	13	na	Ledge	EL48855	76	1
2014-07-18	17:00:00	2014-07-18	19:49:00	02:49:00	A1	02:49:00	cr	off	2	13	na	Ledge	EL48855	76	1
2014-07-19	06:05:00	2014-07-19	11:40:00	05:35:00	A1	05:35:00	cr	off	2	14	na	Ledge	EL48855	76	1
2014-07-19	15:20:00	2014-07-19	15:24:00	00:04:00	A1	00:04:00	cr	off	1	14	na	Ledge	EL48855	76	1	Chick 1 disappear, likely peregrine predation
2014-07-19	18:36:00	2014-07-19	19:24:00	00:48:00	A1	00:48:00	cr	off	1	14	na	Ledge	EL48855	76	1
2014-07-19	19:28:00	2014-07-19	19:36:00	00:08:00	A1	00:08:00	cr	off	1	14	na	Ledge	EL48855	76	1
2014-07-19	19:40:00	2014-07-19	21:27:00	01:47:00	A1	01:47:00	cr	off	1	14	na	Ledge	EL48855	76	1	?
2014-07-20	19:59:00	2014-07-20	20:03:00	00:04:00	A1	00:04:00	cr	off	1	15	na	Ledge	EL48855	76	1
2014-07-20	20:18:00	2014-07-20	20:23:00	00:05:00	A1	00:05:00	cr	off	1	15	na	Ledge	EL48855	76	1
2014-07-20	20:47:00	2014-07-20	20:55:00	00:08:00	A1	00:08:00	cr	off	1	15	na	Ledge	EL48855	76	1	?
2014-07-21	19:17:00	2014-07-22	04:05:00	08:48:00	A1	08:48:00	cr	off	1	16	na	Ledge	EL48855	76	1
2014-07-22	18:10:00	2014-07-22	20:03:00	01:53:00	A1	01:53:00	cr	off	1	17	na	Ledge	EL48855	76	1
2014-06-05	10:36:00	2014-06-05	11:56:00	01:20:00	B1	01:20:00	inc	off	0	-23	na	Ledge	EL48546	YB	1
2014-06-05	12:04:00	2014-06-05	12:20:00	00:16:00	B1	00:16:00	inc	off	0	-23	na	Ledge	EL48546	YB	1
2014-06-05	12:24:00	2014-06-05	12:48:00	00:24:00	B1	00:24:00	inc	off	0	-23	na	Ledge	EL48546	YB	1
2014-06-05	13:44:00	2014-06-05	13:48:00	00:04:00	B1	00:04:00	inc	off	0	-23	na	Ledge	EL48546	YB	1
2014-06-05	14:16:00	2014-06-05	15:12:00	00:56:00	B1	00:56:00	inc	off	0	-23	na	Ledge	EL48546	YB	1
2014-06-05	15:28:00	2014-06-05	16:28:00	01:00:00	B1	01:00:00	inc	off	0	-23	na	Ledge	EL48546	YB	1
2014-06-05	17:37:00	2014-06-05	18:13:00	00:36:00	B1	00:36:00	inc	off	0	-23	na	Ledge	EL48546	YB	1
2014-06-05	19:53:00	2014-06-06	04:20:00	08:27:00	B1	08:27:00	inc	off	0	-23	na	Ledge	EL48546	YB	1
2014-06-06	04:28:00	2014-06-06	16:16:00	11:48:00	B1	11:48:00	inc	off	0	-22	na	Ledge	EL48546	YB	1
2014-06-09	03:53:00	2014-06-10	05:37:00	1900-01-01 01:44:00	B1	1 day, 1:44:00	inc	off	0	-19	na	Ledge	EL48546	YB	1
2014-06-10	18:42:00	2014-06-11	06:25:00	11:43:00	B1	11:43:00	inc	off	0	-18	na	Ledge	EL48546	YB	1
2014-06-12	06:13:00	2014-06-13	1900-01-01 10:37:00	1900-01-02 04:24:00	B1	1 day, 4:24:00	inc	off	0	-16	na	Ledge	EL48546	YB	1
2014-06-14	07:13:00	2014-06-14	16:38:00	09:25:00	B1	09:25:00	inc	off	0	-14	na	Ledge	EL48546	YB	1
2014-06-15	07:45:00	2014-06-16	1900-01-01 05:49:00	1900-01-01 22:04:00	B1	22:04:00	inc	off	0	-13	na	Ledge	EL48546	YB	1
2014-06-16	11:37:00	2014-06-16	11:52:00	00:15:00	B1	00:15:00	inc	off	0	-12	na	Ledge	EL48546	YB	1	Scared?
2014-06-17	03:13:00	2014-06-17	03:17:00	00:04:00	B1	00:04:00	inc	off	0	-11	na	Ledge	EL48546	YB	1	Scared?
2014-06-17	03:33:00	2014-06-17	15:46:00	12:13:00	B1	12:13:00	inc	off	0	-11	na	Ledge	EL48546	YB	1
2014-06-18	10:33:00	2014-06-18	18:09:00	07:36:00	B1	07:36:00	inc	off	0	-10	na	Ledge	EL48546	YB	1
2014-06-18	20:33:00	2014-06-19	03:53:00	07:20:00	B1	07:20:00	inc	off	0	-10	na	Ledge	EL48546	YB	1
2014-06-20	18:30:00	2014-06-20	19:18:00	00:48:00	B1	00:48:00	inc	off	0	-8	na	Ledge	EL48546	YB	1
2014-06-24	05:17:00	2014-06-24	15:04:00	09:47:00	B1	09:47:00	inc	off	0	-4	na	Ledge	EL48546	YB	1
2014-06-25	05:25:00	2014-06-25	10:41:00	05:16:00	B1	05:16:00	inc	off	0	-3	na	Ledge	EL48546	YB	1
2014-06-25	15:54:00	2014-06-26	05:09:00	13:15:00	B1	13:15:00	inc	off	0	-3	na	Ledge	EL48546	YB	1
2014-06-26	15:51:00	2014-06-26	18:51:00	03:00:00	B1	03:00:00	inc	off	0	-2	na	Ledge	EL48546	YB	1
2014-07-05	20:11:00	2014-07-06	03:57:00	07:46:00	B1	07:46:00	cr	on	2	0	na	Ledge	EL48546	YB	1
2014-07-06	07:40:00	2014-07-06	12:00:00	04:20:00	B1	04:20:00	cr	on	2	1	na	Ledge	EL48546	YB	1
2014-07-06	15:25:00	2014-07-07	03:41:00	12:16:00	B1	12:16:00	cr	on	2	1	na	Ledge	EL48546	YB	1
2014-07-07	09:13:00	2014-07-07	13:17:00	04:04:00	B1	04:04:00	cr	on	2	2	na	Ledge	EL48546	YB	1
2014-07-07	18:21:00	2014-07-07	20:48:00	02:27:00	B1	02:27:00	cr	off	2	2	na	Ledge	EL48546	YB	1
2014-07-08	03:21:00	2014-07-08	05:41:00	02:20:00	B1	02:20:00	cr	off	2	3	na	Ledge	EL48546	YB	1
2014-07-08	14:00:00	2014-07-08	19:44:00	05:44:00	B1	05:44:00	cr	off	2	3	na	Ledge	EL48546	YB	1
2014-07-13	15:56:00	2014-07-14	03:49:00	11:53:00	B1	11:53:00	cr	off	2	8	na	Ledge	EL48546	YB	1
2014-07-14	05:53:00	2014-07-14	08:25:00	02:32:00	B1	02:32:00	cr	off	2	9	na	Ledge	EL48546	YB	1
2014-07-14	17:53:00	2014-07-14	20:37:00	02:44:00	B1	02:44:00	cr	off	2	9	na	Ledge	EL48546	YB	1
2014-07-15	00:29:00	2014-07-15	04:21:00	03:52:00	B1	03:52:00	cr	off	2	10	na	Ledge	EL48546	YB	1	?
2014-07-15	06:33:00	2014-07-15	07:29:00	00:56:00	B1	00:56:00	cr	off	2	10	na	Ledge	EL48546	YB	1
2014-07-15	16:29:00	2014-07-16	06:13:00	13:44:00	B1	13:44:00	cr	off	2	10	na	Ledge	EL48546	YB	1
2014-07-16	14:56:00	2014-07-17	04:16:00	13:20:00	B1	13:20:00	cr	off	2	11	na	Ledge	EL48546	YB	1
2014-07-17	11:46:00	2014-07-17	16:39:00	04:53:00	B1	04:53:00	cr	off	2	12	na	Ledge	EL48546	YB	1
2014-07-17	18:16:00	2014-07-18	07:29:00	13:13:00	B1	13:13:00	cr	off	2	12	na	Ledge	EL48546	YB	1
2014-07-18	10:46:00	2014-07-18	17:00:00	06:14:00	B1	06:14:00	cr	off	2	13	na	Ledge	EL48546	YB	1
2014-07-18	19:53:00	2014-07-19	06:05:00	10:12:00	B1	10:12:00	cr	off	2	13	na	Ledge	EL48546	YB	1
2014-07-19	10:33:00	2014-07-19	10:37:00	00:04:00	B1	00:04:00	cr	off	2	14	na	Ledge	EL48546	YB	1
2014-07-19	11:05:00	2014-07-19	18:36:00	07:31:00	B1	07:31:00	cr	off	1	14	na	Ledge	EL48546	YB	1
2014-07-19	21:27:00	2014-07-20	06:09:00	08:42:00	B1	08:42:00	cr	off	1	14	na	Ledge	EL48546	YB	1	?
2014-07-22	13:03:00	2014-07-22	18:10:00	05:07:00	B1	05:07:00	cr	off	1	17	na	Ledge	EL48546	YB	1
2014-07-05	16:19:00	2014-07-05	17:48:00	01:29:00	A2	01:29:00	cr	off	1	0	na	Ledge	EX41418	ALO	2
2014-07-05	19:44:00	2014-07-06	04:09:00	08:25:00	A2	08:25:00	cr	off	1	0	na	Ledge	EX41419	ALO	2
2014-07-06	06:12:00	2014-07-06	12:08:00	05:56:00	A2	05:56:00	cr	off	1	1	na	Ledge	EX41420	ALO	2
2014-07-06	18:34:00	2014-07-07	03:41:00	09:07:00	A2	09:07:00	cr	off	1	1	na	Ledge	EX41421	ALO	2
2014-07-07	10:36:00	2014-07-07	12:37:00	02:01:00	A2	02:01:00	cr	off	1	2	na	Ledge	EX41422	ALO	2
2014-07-07	1900-01-01 14:17:00	2014-07-07	1900-01-01 14:41:00	00:24:00	A2	00:24:00	cr	off	1	2	na	Ledge	EX41423	ALO	2
2014-07-07	1900-01-01 15:37:00	2014-07-07	1900-01-01 17:09:00	01:32:00	A2	01:32:00	cr	off	1	2	na	Ledge	EX41424	ALO	2
2014-07-07	20:44:00	2014-07-07	20:48:00	00:04:00	A2	00:04:00	cr	off	1	2	na	Ledge	EX41425	ALO	2	Scared?
2014-07-08	05:17:00	2014-07-08	10:09:00	04:52:00	A2	04:52:00	cr	off	1	3	na	Ledge	EX41426	ALO	2
2014-07-08	12:08:00	2014-07-08	15:32:00	03:24:00	A2	03:24:00	cr	off	1	3	na	Ledge	EX41427	ALO	2
2014-07-12	21:17:00	2014-07-12	21:41:00	00:24:00	A2	00:24:00	cr	off	1	7	na	Ledge	EX41428	ALO	2
2014-07-13	04:29:00	2014-07-13	05:05:00	00:36:00	A2	00:36:00	cr	off	1	8	na	Ledge	EX41429	ALO	2
2014-07-13	05:49:00	2014-07-13	12:12:00	06:23:00	A2	06:23:00	cr	off	1	8	na	Ledge	EX41430	ALO	2
2014-07-13	14:48:00	2014-07-13	16:08:00	01:20:00	A2	01:20:00	cr	off	1	8	na	Ledge	EX41431	ALO	2
2014-07-13	17:17:00	2014-07-13	17:21:00	00:04:00	A2	00:04:00	cr	off	1	8	na	Ledge	EX41432	ALO	2	Scared?
2014-07-13	17:24:00	2014-07-13	17:25:00	00:01:00	A2	00:01:00	cr	off	1	8	na	Ledge	EX41433	ALO	2	Scared?
2014-07-13	18:53:00	2014-07-14	09:45:00	14:52:00	A2	14:52:00	cr	off	1	8	na	Ledge	EX41434	ALO	2
2014-07-14	17:21:00	2014-07-15	03:45:00	10:24:00	A2	10:24:00	cr	off	1	9	na	Ledge	EX41435	ALO	2
2014-07-15	08:45:00	2014-07-15	08:49:00	00:04:00	A2	00:04:00	cr	off	1	10	na	Ledge	EX41436	ALO	2
2014-07-15	09:13:00	2014-07-15	09:17:00	00:04:00	A2	00:04:00	cr	off	1	10	na	Ledge	EX41437	ALO	2
2014-07-15	10:53:00	2014-07-15	15:25:00	04:32:00	A2	04:32:00	cr	off	1	10	na	Ledge	EX41438	ALO	2
2014-07-15	16:45:00	2014-07-15	18:35:00	01:50:00	A2	01:50:00	cr	off	1	10	na	Ledge	EX41439	ALO	2
2014-07-15	23:07:00	2014-07-16	07:09:00	08:02:00	A2	08:02:00	cr	off	1	10	na	Ledge	EX41440	ALO	2
2014-07-16	09:05:00	2014-07-16	09:09:00	00:04:00	A2	00:04:00	cr	off	1	11	na	Ledge	EX41441	ALO	2
2014-07-16	11:01:00	2014-07-16	13:09:00	02:08:00	A2	02:08:00	cr	off	1	11	na	Ledge	EX41442	ALO	2
2014-07-16	20:55:00	2014-07-17	05:09:00	08:14:00	A2	08:14:00	cr	off	1	11	na	Ledge	EX41443	ALO	2
2014-07-17	06:41:00	2014-07-17	11:18:00	04:37:00	A2	04:37:00	cr	off	1	12	na	Ledge	EX41444	ALO	2
2014-07-17	15:47:00	2014-07-18	04:41:00	12:54:00	A2	12:54:00	cr	off	1	12	na	Ledge	EX41445	ALO	2
2014-07-18	12:47:00	2014-07-18	13:59:00	01:12:00	A2	01:12:00	cr	off	1	13	na	Ledge	EX41446	ALO	2
2014-07-18	15:40:00	2014-07-18	15:48:00	00:08:00	A2	00:08:00	cr	off	1	13	na	Ledge	EX41447	ALO	2
2014-07-18	15:52:00	2014-07-18	16:24:00	00:32:00	A2	00:32:00	cr	off	1	13	na	Ledge	EX41448	ALO	2
2014-07-18	16:56:00	2014-07-19	1900-01-01 05:13:00	1900-01-01 12:17:00	A2	12:17:00	cr	off	1	13	na	Ledge	EX41449	ALO	2
2014-07-19	1900-01-01 06:41:00	2014-07-19	1900-01-01 07:01:00	00:20:00	A2	00:20:00	cr	off	1	14	na	Ledge	EX41450	ALO	2
2014-07-19	07:09:00	2014-07-19	10:45:00	03:36:00	A2	03:36:00	cr	off	1	14	na	Ledge	EX41451	ALO	2
2014-07-19	13:04:00	2014-07-19	19:44:00	06:40:00	A2	06:40:00	cr	off	1	14	na	Ledge	EX41452	ALO	2
2014-07-20	03:17:00	2014-07-20	04:17:00	01:00:00	A2	01:00:00	cr	off	1	15	na	Ledge	EX41453	ALO	2
2014-07-20	04:45:00	2014-07-20	1900-01-01 05:08:00	1900-01-01 00:23:00	A2	00:23:00	cr	off	1	15	na	Ledge	EX41454	ALO	2
2014-07-20	19:59:00	2014-07-20	20:03:00	00:04:00	A2	00:04:00	cr	off	1	15	na	Ledge	EX41455	ALO	2	scared?
2014-07-20	20:18:00	2014-07-20	20:23:00	00:05:00	A2	00:05:00	cr	off	1	15	na	Ledge	EX41456	ALO	2	scared?
2014-07-20	20:42:00	2014-07-20	20:43:00	00:01:00	A2	00:01:00	cr	off	1	15	na	Ledge	EX41457	ALO	2
2014-07-20	20:50:00	2014-07-20	20:55:00	00:05:00	A2	00:05:00	cr	off	1	15	na	Ledge	EX41458	ALO	2	scared?
2014-07-22	14:16:00	2014-07-22	15:28:00	01:12:00	A2	01:12:00	cr	off	1	17	na	Ledge	EX41459	ALO	2
2014-07-05	11:58:00	2014-07-05	12:30:00	00:32:00	B2	00:32:00	cr	off	1	0	na	Ledge	na	na	2
2014-07-05	13:38:00	2014-07-05	16:19:00	02:41:00	B2	02:41:00	cr	off	1	0	na	Ledge	na	na	2
2014-07-05	17:52:00	2014-07-05	19:40:00	01:48:00	B2	01:48:00	cr	off	1	0	na	Ledge	na	na	2
2014-07-06	04:13:00	2014-07-06	05:48:00	01:35:00	B2	01:35:00	cr	off	1	1	na	Ledge	na	na	2
2014-07-06	12:08:00	2014-07-06	18:30:00	06:22:00	B2	06:22:00	cr	off	1	1	na	Ledge	na	na	2
2014-07-07	03:41:00	2014-07-07	10:36:00	06:55:00	B2	06:55:00	cr	off	1	2	na	Ledge	na	na	2
2014-07-07	1900-01-01 11:33:00	2014-07-07	1900-01-01 11:45:00	00:12:00	B2	00:12:00	cr	off	1	2	na	Ledge	na	na	2	Disturbed by ringing activity
2014-07-07	1900-01-01 12:09:00	2014-07-07	1900-01-01 12:13:00	00:04:00	B2	00:04:00	cr	off	1	2	na	Ledge	na	na	2	Scared?
2014-07-07	1900-01-01 12:37:00	2014-07-07	1900-01-01 14:13:00	01:36:00	B2	01:36:00	cr	off	1	2	na	Ledge	na	na	2
2014-07-07	1900-01-01 14:49:00	2014-07-07	1900-01-01 15:33:00	00:44:00	B2	00:44:00	cr	off	1	2	na	Ledge	na	na	2
2014-07-07	17:09:00	2014-07-08	05:17:00	12:08:00	B2	12:08:00	cr	off	1	2	na	Ledge	na	na	2
2014-07-08	10:09:00	2014-07-08	12:08:00	01:59:00	B2	01:59:00	cr	off	1	3	na	Ledge	na	na	2
2014-07-10	18:50:00	2014-07-10	19:10:00	00:20:00	B2	00:20:00	cr	off	1	5	na	Ledge	na	na	2
2014-07-12	18:33:00	2014-07-13	04:29:00	09:56:00	B2	09:56:00	cr	off	1	7	na	Ledge	na	na	2
2014-07-13	05:05:00	2014-07-13	05:45:00	00:40:00	B2	00:40:00	cr	off	1	8	na	Ledge	na	na	2
2014-07-13	12:12:00	2014-07-13	14:16:00	02:04:00	B2	02:04:00	cr	off	1	8	na	Ledge	na	na	2
2014-07-13	16:08:00	2014-07-13	18:53:00	02:45:00	B2	02:45:00	cr	off	1	8	na	Ledge	na	na	2
2014-07-14	09:49:00	2014-07-14	17:21:00	07:32:00	B2	07:32:00	cr	off	1	9	na	Ledge	na	na	2
2014-07-15	03:45:00	2014-07-15	10:49:00	07:04:00	B2	07:04:00	cr	off	1	10	na	Ledge	na	na	2
2014-07-15	15:29:00	2014-07-15	16:41:00	01:12:00	B2	01:12:00	cr	off	1	10	na	Ledge	na	na	2
2014-07-15	18:39:00	2014-07-15	23:07:00	04:28:00	B2	04:28:00	cr	off	1	10	na	Ledge	na	na	2
2014-07-16	07:09:00	2014-07-16	09:01:00	01:52:00	B2	01:52:00	cr	off	1	11	na	Ledge	na	na	2
2014-07-16	09:29:00	2014-07-16	10:57:00	01:28:00	B2	01:28:00	cr	off	1	11	na	Ledge	na	na	2
2014-07-16	13:09:00	2014-07-16	20:55:00	07:46:00	B2	07:46:00	cr	off	1	11	na	Ledge	na	na	2
2014-07-17	05:13:00	2014-07-17	06:37:00	01:24:00	B2	01:24:00	cr	off	1	12	na	Ledge	na	na	2
2014-07-17	11:22:00	2014-07-17	15:35:00	04:13:00	B2	04:13:00	cr	off	1	12	na	Ledge	na	na	2
2014-07-17	16:19:00	2014-07-17	16:22:00	00:03:00	B2	00:03:00	cr	off	1	12	na	Ledge	na	na	2	Scared
2014-07-18	04:41:00	2014-07-18	12:47:00	08:06:00	B2	08:06:00	cr	off	1	13	na	Ledge	na	na	2
2014-07-18	13:59:00	2014-07-18	15:32:00	01:33:00	B2	01:33:00	cr	off	1	13	na	Ledge	na	na	2
2014-07-19	1900-01-01 05:13:00	2014-07-19	1900-01-01 06:33:00	01:20:00	B2	01:20:00	cr	off	1	14	na	Ledge	na	na	2
2014-07-19	10:45:00	2014-07-19	13:00:00	02:15:00	B2	02:15:00	cr	off	1	14	na	Ledge	na	na	2
2014-07-19	19:44:00	2014-07-20	03:17:00	07:33:00	B2	07:33:00	cr	off	1	14	na	Ledge	na	na	2
2014-07-20	04:17:00	2014-07-20	04:41:00	00:24:00	B2	00:24:00	cr	off	1	15	na	Ledge	na	na	2
2014-07-20	18:47:00	2014-07-21	02:49:00	08:02:00	B2	08:02:00	cr	off	1	15	na	Ledge	na	na	2
2014-07-22	10:38:00	2014-07-22	14:16:00	03:38:00	B2	03:38:00	cr	off	1	17	na	Ledge	na	na	2
2014-06-16	16:00:00	2014-06-17	15:47:00	23:47:00	A3	23:47:00	inc	off	0	-14	na	Peregrine	EL48812	59	2
2014-06-18	07:00:00	2014-06-18	18:08:00	11:08:00	A3	11:08:00	inc	off	0	-12	na	Peregrine	EL48812	59	2
2014-06-19	16:01:00	2014-06-20	1900-01-02 05:16:00	1900-01-02 13:15:00	A3	13:15:00	inc	off	0	-11	na	Peregrine	EL48812	59	2
2014-06-21	05:58:00	2014-06-22	05:48:00	23:50:00	A3	23:50:00	inc	off	0	-9	na	Peregrine	EL48812	59	2
2014-06-23	05:10:00	2014-06-23	18:56:00	13:46:00	A3	13:46:00	inc	off	0	-7	na	Peregrine	EL48812	59	2
2014-06-24	14:15:00	2014-06-25	05:42:00	15:27:00	A3	15:27:00	inc	off	0	-6	na	Peregrine	EL48812	59	2
2014-06-26	04:31:00	2014-06-27	05:10:00	1900-01-01 00:39:00	A3	1 day, 0:39:00	inc	off	0	-4	na	Peregrine	EL48812	59	2
2014-06-27	06:23:00	2014-06-27	06:27:00	00:04:00	A3	00:04:00	inc	off	0	-3	na	Peregrine	EL48812	59	2
2014-06-27	06:43:00	2014-06-27	07:03:00	00:20:00	A3	00:20:00	inc	off	0	-3	na	Peregrine	EL48812	59	2
2014-06-27	07:59:00	2014-06-27	08:03:00	00:04:00	A3	00:04:00	inc	off	0	-3	na	Peregrine	EL48812	59	2
2014-06-27	08:40:00	2014-06-27	08:44:00	00:04:00	A3	00:04:00	inc	off	0	-3	na	Peregrine	EL48812	59	2
2014-06-27	08:48:00	2014-06-27	08:56:00	00:08:00	A3	00:08:00	inc	off	0	-3	na	Peregrine	EL48812	59	2
2014-06-27	20:23:00	2014-06-27	20:27:00	00:04:00	A3	00:04:00	inc	off	0	-3	na	Peregrine	EL48812	59	2	close to the nest
2014-06-28	01:59:00	2014-06-28	04:54:00	02:55:00	A3	02:55:00	inc	off	0	-2	na	Peregrine	EL48812	59	2
2014-06-28	05:34:00	2014-06-28	16:36:00	11:02:00	A3	11:02:00	inc	off	0	-2	na	Peregrine	EL48812	59	2
2014-06-29	08:51:00	2014-06-30	05:11:00	20:20:00	A3	20:20:00	inc	off	0	-1	na	Peregrine	EL48812	59	2
2014-06-30	17:23:00	2014-07-01	04:29:00	11:06:00	A3	11:06:00	cr	off	1	0	na	Peregrine	EL48812	59	2
2014-07-01	14:21:00	2014-07-01	20:01:00	05:40:00	A3	05:40:00	cr	off	1	1	na	Peregrine	EL48812	59	2
2014-07-02	04:54:00	2014-07-02	08:30:00	03:36:00	A3	03:36:00	cr	off	1	2	na	Peregrine	EL48812	59	2
2014-07-02	11:51:00	2014-07-03	1900-01-01 05:07:00	1900-01-01 17:16:00	A3	17:16:00	cr	off	1	2	na	Peregrine	EL48812	59	2
2014-07-03	09:42:00	2014-07-03	11:31:00	01:49:00	A3	01:49:00	cr	off	1	3	na	Peregrine	EL48812	59	2
2014-07-03	12:03:00	2014-07-03	14:33:00	02:30:00	A3	02:30:00	cr	off	1	3	na	Peregrine	EL48812	59	2
2014-07-03	16:59:00	2014-07-04	1900-01-01 06:19:00	1900-01-01 13:20:00	A3	13:20:00	cr	off	1	3	na	Peregrine	EL48812	59	2
2014-07-04	15:23:00	2014-07-04	18:51:00	03:28:00	A3	03:28:00	cr	off	1	4	na	Peregrine	EL48812	59	2	close to the nest
2014-07-04	19:27:00	2014-07-05	04:44:00	09:17:00	A3	09:17:00	cr	off	1	4	na	Peregrine	EL48812	59	2	close to the nest
2014-07-05	08:59:00	2014-07-05	13:23:00	04:24:00	A3	04:24:00	cr	on	1	5	na	Peregrine	EL48812	59	2
2014-07-05	14:24:00	2014-07-05	18:31:00	04:07:00	A3	04:07:00	cr	on	1	5	na	Peregrine	EL48812	59	2
2014-07-06	04:33:00	2014-07-06	04:37:00	00:04:00	A3	00:04:00	cr	on	1	6	na	Peregrine	EL48812	59	2
2014-07-06	05:46:00	2014-07-06	11:09:00	05:23:00	A3	05:23:00	cr	on	1	6	na	Peregrine	EL48812	59	2
2014-07-06	19:40:00	2014-07-07	04:47:00	09:07:00	A3	09:07:00	cr	on	1	6	na	Peregrine	EL48812	59	2
2014-07-07	09:18:00	2014-07-07	12:52:00	03:34:00	A3	03:34:00	cr	off	1	7	na	Peregrine	EL48812	59	2
2014-07-07	15:06:00	2014-07-07	18:48:00	03:42:00	A3	03:42:00	cr	off	1	7	na	Peregrine	EL48812	59	2
2014-07-08	03:41:00	2014-07-08	05:02:00	01:21:00	A3	01:21:00	cr	off	1	8	na	Peregrine	EL48812	59	2
2014-07-08	05:54:00	2014-07-08	10:37:00	04:43:00	A3	04:43:00	cr	off	1	8	na	Peregrine	EL48812	59	2
2014-07-09	04:14:00	2014-07-09	09:04:00	04:50:00	A3	04:50:00	cr	off	1	9	na	Peregrine	EL48812	59	2
2014-07-09	13:26:00	2014-07-09	19:10:00	05:44:00	A3	05:44:00	cr	off	1	9	na	Peregrine	EL48812	59	2
2014-07-10	03:53:00	2014-07-10	04:54:00	01:01:00	A3	01:01:00	cr	off	1	10	na	Peregrine	EL48812	59	2
2014-07-10	05:10:00	2014-07-10	15:11:00	10:01:00	A3	10:01:00	cr	off	1	10	na	Peregrine	EL48812	59	2
2014-07-11	03:37:00	2014-07-11	05:10:00	01:33:00	A3	01:33:00	cr	off	1	11	na	Peregrine	EL48812	59	2
2014-07-11	10:34:00	2014-07-11	17:01:00	06:27:00	A3	06:27:00	cr	off	1	11	na	Peregrine	EL48812	59	2
2014-07-11	18:39:00	2014-07-11	19:52:00	01:13:00	A3	01:13:00	cr	off	1	11	na	Peregrine	EL48812	59	2
2014-07-12	03:35:00	2014-07-12	05:44:00	02:09:00	A3	02:09:00	cr	off	1	12	na	Peregrine	EL48812	59	2
2014-07-12	05:48:00	2014-07-12	06:48:00	01:00:00	A3	01:00:00	cr	off	1	12	na	Peregrine	EL48812	59	2
2014-07-12	09:22:00	2014-07-12	09:34:00	00:12:00	A3	00:12:00	cr	off	1	12	na	Peregrine	EL48812	59	2	Disturbance, catching birds for scientific purposes (bird ringing, bird tagging)
2014-07-12	09:39:00	2014-07-12	09:55:00	00:16:00	A3	00:16:00	cr	off	1	12	na	Peregrine	EL48812	59	2	Disturbance, catching birds for scientific purposes (bird ringing, bird tagging)
2014-07-12	15:11:00	2014-07-12	15:15:00	00:04:00	A3	00:04:00	cr	off	1	12	na	Peregrine	EL48812	59	2	Scared?
2014-07-12	15:35:00	2014-07-13	05:06:00	13:31:00	A3	13:31:00	cr	off	1	12	na	Peregrine	EL48812	59	2
2014-07-13	07:31:00	2014-07-13	08:44:00	01:13:00	A3	01:13:00	cr	off	1	13	na	Peregrine	EL48812	59	2
2014-07-13	15:48:00	2014-07-13	19:19:00	03:31:00	A3	03:31:00	cr	off	1	13	na	Peregrine	EL48812	59	2
2014-07-14	03:21:00	2014-07-14	05:19:00	01:58:00	A3	01:58:00	cr	off	1	14	na	Peregrine	EL48812	59	2
2014-07-14	07:03:00	2014-07-14	07:07:00	00:04:00	A3	00:04:00	cr	off	1	14	na	Peregrine	EL48812	59	2
2014-07-14	11:02:00	2014-07-15	05:28:00	18:26:00	A3	18:26:00	cr	off	1	14	na	Peregrine	EL48812	59	2
2014-07-15	08:05:00	2014-07-15	09:57:00	01:52:00	A3	01:52:00	cr	off	1	15	na	Peregrine	EL48812	59	2
2014-07-15	10:17:00	2014-07-15	10:57:00	00:40:00	A3	00:40:00	cr	off	1	15	na	Peregrine	EL48812	59	2
2014-07-15	17:30:00	2014-07-16	1900-01-01 05:20:00	1900-01-01 11:50:00	A3	11:50:00	cr	off	1	15	na	Peregrine	EL48812	59	2
2014-07-16	07:25:00	2014-07-16	07:29:00	00:04:00	A3	00:04:00	cr	off	1	16	na	Peregrine	EL48812	59	2
2014-07-16	10:14:00	2014-07-16	15:54:00	05:40:00	A3	05:40:00	cr	off	1	16	na	Peregrine	EL48812	59	2
2014-07-17	04:37:00	2014-07-17	10:11:00	05:34:00	A3	05:34:00	cr	off	1	17	na	Peregrine	EL48812	59	2
2014-07-17	11:34:00	2014-07-17	11:42:00	00:08:00	A3	00:08:00	cr	off	1	17	na	Peregrine	EL48812	59	2
2014-07-17	18:44:00	2014-07-17	18:48:00	00:04:00	A3	00:04:00	cr	off	1	17	na	Peregrine	EL48812	59	2
2014-07-18	04:22:00	2014-07-18	12:20:00	07:58:00	A3	07:58:00	cr	off	1	18	na	Peregrine	EL48812	59	2
2014-07-18	16:33:00	2014-07-18	16:37:00	00:04:00	A3	00:04:00	cr	off	1	18	na	Peregrine	EL48812	59	2
2014-06-17	15:47:00	2014-06-18	07:00:00	15:13:00	B3	15:13:00	inc	off	0	-13	na	Peregrine	EX41450	AMC	2
2014-06-18	18:08:00	2014-06-19	16:01:00	21:53:00	B3	21:53:00	inc	off	0	-12	na	Peregrine	EX41450	AMC	2
2014-06-20	05:16:00	2014-06-21	05:58:00	1900-01-01 00:42:00	B3	1 day, 0:42:00	inc	off	0	-10	na	Peregrine	EX41450	AMC	2
2014-06-21	18:19:00	2014-06-21	18:23:00	00:04:00	B3	00:04:00	inc	off	0	-9	na	Peregrine	EX41450	AMC	2
2014-06-22	05:48:00	2014-06-23	05:10:00	23:22:00	B3	23:22:00	inc	off	0	-8	na	Peregrine	EX41450	AMC	2
2014-06-23	18:56:00	2014-06-24	14:15:00	19:19:00	B3	19:19:00	inc	off	0	-7	na	Peregrine	EX41450	AMC	2
2014-06-25	05:42:00	2014-06-26	04:31:00	22:49:00	B3	22:49:00	inc	off	0	-5	na	Peregrine	EX41450	AMC	2
2014-06-27	05:10:00	2014-06-28	05:34:00	1900-01-01 00:24:00	B3	1 day, 0:24:00	inc	off	0	-3	na	Peregrine	EX41450	AMC	2
2014-06-28	14:51:00	2014-06-28	14:55:00	00:04:00	B3	00:04:00	inc	off	0	-2	na	Peregrine	EX41450	AMC	2	Scared by human presence
2014-06-28	16:36:00	2014-06-29	08:51:00	16:15:00	B3	16:15:00	inc	off	0	-2	na	Peregrine	EX41450	AMC	2
2014-06-30	05:11:00	2014-06-30	17:23:00	12:12:00	B3	12:12:00	cr	off	1	0	na	Peregrine	EX41450	AMC	2
2014-07-01	04:29:00	2014-07-01	14:21:00	09:52:00	B3	09:52:00	cr	off	1	1	na	Peregrine	EX41450	AMC	2
2014-07-01	20:01:00	2014-07-02	04:54:00	08:53:00	B3	08:53:00	cr	off	1	1	na	Peregrine	EX41450	AMC	2
2014-07-02	08:28:00	2014-07-02	11:51:00	03:23:00	B3	03:23:00	cr	off	1	2	na	Peregrine	EX41450	AMC	2
2014-07-03	05:07:00	2014-07-03	09:42:00	04:35:00	B3	04:35:00	cr	off	1	3	na	Peregrine	EX41450	AMC	2
2014-07-03	11:35:00	2014-07-03	11:59:00	00:24:00	B3	00:24:00	cr	off	1	3	na	Peregrine	EX41450	AMC	2
2014-07-03	14:33:00	2014-07-03	16:55:00	02:22:00	B3	02:22:00	cr	off	1	3	na	Peregrine	EX41450	AMC	2
2014-07-04	06:19:00	2014-07-04	15:23:00	09:04:00	B3	09:04:00	cr	off	1	4	na	Peregrine	EX41450	AMC	2
2014-07-04	21:13:00	2014-07-04	21:15:00	00:02:00	B3	00:02:00	cr	off	1	4	na	Peregrine	EX41450	AMC	2
2014-07-05	04:44:00	2014-07-05	08:59:00	04:15:00	B3	04:15:00	cr	off	1	5	na	Peregrine	EX41450	AMC	2
2014-07-05	10:13:00	2014-07-05	10:21:00	00:08:00	B3	00:08:00	cr	off	1	5	na	Peregrine	EX41450	AMC	2	Disturbance, catching birds for scientific purposes (bird ringing, bird tagging)
2014-07-05	13:23:00	2014-07-05	14:24:00	01:01:00	B3	01:01:00	cr	off	1	5	na	Peregrine	EX41450	AMC	2
2014-07-05	18:35:00	2014-07-06	05:50:00	11:15:00	B3	11:15:00	cr	off	1	5	na	Peregrine	EX41450	AMC	2
2014-07-06	11:05:00	2014-07-06	19:40:00	08:35:00	B3	08:35:00	cr	off	1	6	na	Peregrine	EX41450	AMC	2
2014-07-07	04:47:00	2014-07-07	09:18:00	04:31:00	B3	04:31:00	cr	off	1	7	na	Peregrine	EX41450	AMC	2
2014-07-07	12:56:00	2014-07-07	15:06:00	02:10:00	B3	02:10:00	cr	off	1	7	na	Peregrine	EX41450	AMC	2
2014-07-07	18:48:00	2014-07-08	03:41:00	08:53:00	B3	08:53:00	cr	off	1	7	na	Peregrine	EX41450	AMC	2
2014-07-08	05:06:00	2014-07-08	05:46:00	00:40:00	B3	00:40:00	cr	off	1	8	na	Peregrine	EX41450	AMC	2
2014-07-08	09:00:00	2014-07-08	09:41:00	00:41:00	B3	00:41:00	cr	off	1	8	na	Peregrine	EX41450	AMC	2	Disturbance, catching birds for scientific purposes (bird ringing, bird tagging)
2014-07-08	10:37:00	2014-07-09	04:18:00	17:41:00	B3	17:41:00	cr	on	1	8	na	Peregrine	EX41450	AMC	2
2014-07-09	09:08:00	2014-07-09	13:26:00	04:18:00	B3	04:18:00	cr	on	1	9	na	Peregrine	EX41450	AMC	2
2014-07-09	19:10:00	2014-07-10	03:53:00	08:43:00	B3	08:43:00	cr	on	1	9	na	Peregrine	EX41450	AMC	2
2014-07-10	04:49:00	2014-07-10	05:10:00	00:21:00	B3	00:21:00	cr	on	1	10	na	Peregrine	EX41450	AMC	2
2014-07-10	15:11:00	2014-07-11	03:37:00	12:26:00	B3	12:26:00	cr	off	1	10	na	Peregrine	EX41450	AMC	2
2014-07-11	05:10:00	2014-07-11	10:34:00	05:24:00	B3	05:24:00	cr	off	1	11	na	Peregrine	EX41450	AMC	2
2014-07-11	17:01:00	2014-07-11	18:35:00	01:34:00	B3	01:34:00	cr	off	1	11	na	Peregrine	EX41450	AMC	2
2014-07-11	19:56:00	2014-07-12	03:35:00	07:39:00	B3	07:39:00	cr	off	1	11	na	Peregrine	EX41450	AMC	2
2014-07-12	06:52:00	2014-07-12	15:35:00	08:43:00	B3	08:43:00	cr	off	1	12	na	Peregrine	EX41450	AMC	2
2014-07-13	05:06:00	2014-07-13	1900-01-01 07:31:00	1900-01-01 02:25:00	B3	02:25:00	cr	off	1	13	na	Peregrine	EX41450	AMC	2
2014-07-13	08:44:00	2014-07-13	15:44:00	07:00:00	B3	07:00:00	cr	off	1	13	na	Peregrine	EX41450	AMC	2
2014-07-13	19:19:00	2014-07-14	03:21:00	08:02:00	B3	08:02:00	cr	off	1	13	na	Peregrine	EX41450	AMC	2
2014-07-14	04:10:00	2014-07-14	04:14:00	00:04:00	B3	00:04:00	cr	off	1	14	na	Peregrine	EX41450	AMC	2
2014-07-14	05:23:00	2014-07-14	11:02:00	05:39:00	B3	05:39:00	cr	off	1	14	na	Peregrine	EX41450	AMC	2
2014-07-15	05:32:00	2014-07-15	08:05:00	02:33:00	B3	02:33:00	cr	off	1	15	na	Peregrine	EX41450	AMC	2
2014-07-15	09:57:00	2014-07-15	10:17:00	00:20:00	B3	00:20:00	cr	off	1	15	na	Peregrine	EX41450	AMC	2
2014-07-15	11:01:00	2014-07-15	17:26:00	06:25:00	B3	06:25:00	cr	off	1	15	na	Peregrine	EX41450	AMC	2
2014-07-15	20:04:00	2014-07-15	20:08:00	00:04:00	B3	00:04:00	cr	off	1	15	na	Peregrine	EX41450	AMC	2
2014-07-15	20:20:00	2014-07-15	20:24:00	00:04:00	B3	00:04:00	cr	off	1	15	na	Peregrine	EX41450	AMC	2
2014-07-16	05:24:00	2014-07-16	10:14:00	04:50:00	B3	04:50:00	cr	off	1	16	na	Peregrine	EX41450	AMC	2
2014-07-16	15:54:00	2014-07-17	04:37:00	12:43:00	B3	12:43:00	cr	off	1	16	na	Peregrine	EX41450	AMC	2
2014-07-17	10:15:00	2014-07-18	04:22:00	18:07:00	B3	18:07:00	cr	off	1	17	na	Peregrine	EX41450	AMC	2
2014-07-18	12:20:00	2014-07-18	17:10:00	04:50:00	B3	04:50:00	cr	off	1	18	na	Peregrine	EX41450	AMC	2
2014-07-18	20:53:00	2014-07-18	20:57:00	00:04:00	B3	00:04:00	cr	off	1	18	na	Peregrine	EX41450	AMC	2
2014-06-13	08:16:00	2014-06-13	17:00:00	08:44:00	A4	08:44:00	inc	off	0	-15	na	Peregrine	EX41446	ALT	4
2014-06-14	05:22:00	2014-06-15	09:38:00	1900-01-01 04:16:00	A4	1 day, 4:16:00	inc	off	0	-14	na	Peregrine	EX41446	ALT	4
2014-06-16	06:03:00	2014-06-17	08:00:00	1900-01-01 01:57:00	A4	1 day, 1:57:00	inc	off	0	-12	na	Peregrine	EX41446	ALT	4
2014-06-18	04:31:00	2014-06-19	04:29:00	23:58:00	A4	23:58:00	inc	off	0	-10	na	Peregrine	EX41446	ALT	4
2014-06-19	17:38:00	2014-06-20	06:28:00	12:50:00	A4	12:50:00	inc	off	0	-9	na	Peregrine	EX41446	ALT	4
2014-06-21	05:50:00	2014-06-21	15:41:00	09:51:00	A4	09:51:00	inc	off	0	-7	na	Peregrine	EX41446	ALT	4
2014-06-22	04:52:00	2014-06-22	12:54:00	08:02:00	A4	08:02:00	inc	off	0	-6	na	Peregrine	EX41446	ALT	4
2014-06-23	06:18:00	2014-06-23	15:41:00	09:23:00	A4	09:23:00	inc	off	0	-5	na	Peregrine	EX41446	ALT	4
2014-06-24	05:05:00	2014-06-24	11:13:00	06:08:00	A4	06:08:00	inc	off	0	-4	na	Peregrine	EX41446	ALT	4
2014-06-25	05:14:00	2014-06-25	10:37:00	05:23:00	A4	05:23:00	inc	off	0	-3	na	Peregrine	EX41446	ALT	4
2014-06-25	15:37:00	2014-06-26	05:36:00	13:59:00	A4	13:59:00	inc	off	0	-3	na	Peregrine	EX41446	ALT	4
2014-06-26	16:10:00	2014-06-27	1900-01-01 05:22:00	1900-01-01 13:12:00	A4	13:12:00	inc	off	0	-2	na	Peregrine	EX41446	ALT	4
2014-06-27	14:23:00	2014-06-27	14:27:00	00:04:00	A4	00:04:00	inc	off	0	-1	na	Peregrine	EX41446	ALT	4
2014-06-27	14:31:00	2014-06-27	17:41:00	03:10:00	A4	03:10:00	inc	off	0	-1	na	Peregrine	EX41446	ALT	4
2014-06-28	05:10:00	2014-06-28	06:35:00	01:25:00	A4	01:25:00	cr	off	1	0	na	Peregrine	EX41446	ALT	4
2014-06-28	09:44:00	2014-06-28	12:06:00	02:22:00	A4	02:22:00	cr	off	1	0	na	Peregrine	EX41446	ALT	4
2014-06-28	16:36:00	2014-06-28	17:41:00	01:05:00	A4	01:05:00	cr	off	1	0	na	Peregrine	EX41446	ALT	4
2014-06-29	04:25:00	2014-06-29	06:10:00	01:45:00	A4	01:45:00	cr	off	1	1	na	Peregrine	EX41446	ALT	4
2014-06-29	07:55:00	2014-06-29	15:45:00	07:50:00	A4	07:50:00	cr	off	1	1	na	Peregrine	EX41446	ALT	4
2014-06-29	18:43:00	2014-06-30	03:02:00	08:19:00	A4	08:19:00	cr	off	1	1	na	Peregrine	EX41446	ALT	4
2014-06-30	07:28:00	2014-06-30	09:02:00	01:34:00	A4	01:34:00	cr	off	1	2	na	Peregrine	EX41446	ALT	4
2014-06-30	14:04:00	2014-06-30	18:16:00	04:12:00	A4	04:12:00	cr	off	1	2	na	Peregrine	EX41446	ALT	4
2014-07-01	04:21:00	2014-07-01	08:12:00	03:51:00	A4	03:51:00	cr	off	1	3	na	Peregrine	EX41446	ALT	4
2014-07-01	10:18:00	2014-07-01	14:45:00	04:27:00	A4	04:27:00	cr	off	1	3	na	Peregrine	EX41446	ALT	4
2014-07-01	19:33:00	2014-07-02	1900-01-01 03:25:00	1900-01-01 07:52:00	A4	07:52:00	cr	off	1	3	na	Peregrine	EX41446	ALT	4
2014-07-02	07:27:00	2014-07-02	12:11:00	04:44:00	A4	04:44:00	cr	off	1	4	na	Peregrine	EX41446	ALT	4
2014-07-02	14:09:00	2014-07-02	16:59:00	02:50:00	A4	02:50:00	cr	off	1	4	na	Peregrine	EX41446	ALT	4
2014-07-03	04:34:00	2014-07-03	06:24:00	01:50:00	A4	01:50:00	cr	off	1	5	na	Peregrine	EX41446	ALT	4
2014-07-03	09:05:00	2014-07-03	11:39:00	02:34:00	A4	02:34:00	cr	off	1	5	na	Peregrine	EX41446	ALT	4
2014-07-03	14:05:00	2014-07-04	03:29:00	13:24:00	A4	13:24:00	cr	off	1	5	na	Peregrine	EX41446	ALT	4
2014-07-04	08:00:00	2014-07-04	10:17:00	02:17:00	A4	02:17:00	cr	off	1	6	na	Peregrine	EX41446	ALT	4
2014-07-04	14:36:00	2014-07-04	18:55:00	04:19:00	A4	04:19:00	cr	off	1	6	na	Peregrine	EX41446	ALT	4
2014-07-05	04:31:00	2014-07-05	05:08:00	00:37:00	A4	00:37:00	cr	off	1	7	na	Peregrine	EX41446	ALT	4
2014-07-05	07:49:00	2014-07-05	08:34:00	00:45:00	A4	00:45:00	cr	off	1	7	na	Peregrine	EX41446	ALT	4
2014-07-05	11:02:00	2014-07-05	12:35:00	01:33:00	A4	01:33:00	cr	on	1	7	na	Peregrine	EX41446	ALT	4
2014-07-05	18:52:00	2014-07-05	19:40:00	00:48:00	A4	00:48:00	cr	on	1	7	na	Peregrine	EX41446	ALT	4
2014-07-06	03:53:00	2014-07-06	05:05:00	01:12:00	A4	01:12:00	cr	on	1	8	na	Peregrine	EX41446	ALT	4
2014-07-06	07:23:00	2014-07-06	08:31:00	01:08:00	A4	01:08:00	cr	on	1	8	na	Peregrine	EX41446	ALT	4
2014-07-06	10:57:00	2014-07-06	13:06:00	02:09:00	A4	02:09:00	cr	on	1	8	na	Peregrine	EX41446	ALT	4
2014-07-06	17:05:00	2014-07-06	19:40:00	02:35:00	A4	02:35:00	cr	on	1	8	na	Peregrine	EX41446	ALT	4
2014-07-07	04:51:00	2014-07-07	09:34:00	04:43:00	A4	04:43:00	cr	on	1	9	na	Peregrine	EX41446	ALT	4
2014-07-07	14:37:00	2014-07-07	17:07:00	02:30:00	A4	02:30:00	cr	on	1	9	na	Peregrine	EX41446	ALT	4
2014-07-08	04:25:00	2014-07-08	10:41:00	06:16:00	A4	06:16:00	cr	on	1	10	na	Peregrine	EX41446	ALT	4
2014-07-08	12:54:00	2014-07-08	17:33:00	04:39:00	A4	04:39:00	cr	on	1	10	na	Peregrine	EX41446	ALT	4
2014-07-09	06:23:00	2014-07-09	10:29:00	04:06:00	A4	04:06:00	cr	on	1	11	na	Peregrine	EX41446	ALT	4
2014-07-09	13:10:00	2014-07-09	19:38:00	06:28:00	A4	06:28:00	cr	on	1	11	na	Peregrine	EX41446	ALT	4
2014-07-10	04:21:00	2014-07-10	14:51:00	10:30:00	A4	10:30:00	cr	on	1	12	na	Peregrine	EX41446	ALT	4
2014-07-10	16:08:00	2014-07-10	16:20:00	00:12:00	A4	00:12:00	cr	off	1	12	na	Peregrine	EX41446	ALT	4	Disturbance, catching birds for scientific purposes (bird ringing, bird tagging)
2014-07-10	17:13:00	2014-07-11	04:26:00	11:13:00	A4	11:13:00	cr	off	1	12	na	Peregrine	EX41446	ALT	4
2014-07-11	05:14:00	2014-07-11	05:35:00	00:21:00	A4	00:21:00	cr	off	1	13	na	Peregrine	EX41446	ALT	4
2014-07-11	06:11:00	2014-07-11	06:23:00	00:12:00	A4	00:12:00	cr	off	1	13	na	Peregrine	EX41446	ALT	4
2014-07-11	07:28:00	2014-07-11	16:33:00	09:05:00	A4	09:05:00	cr	off	1	13	na	Peregrine	EX41446	ALT	4
2014-06-13	17:00:00	2014-06-14	05:22:00	12:22:00	B4	12:22:00	inc	off	0	-15	na	Peregrine	na	na	4
2014-06-14	15:37:00	2014-06-14	15:41:00	00:04:00	B4	00:04:00	inc	off	0	-14	na	Peregrine	na	na	4	Scared?
2014-06-15	09:38:00	2014-06-16	06:03:00	20:25:00	B4	20:25:00	inc	off	0	-13	na	Peregrine	na	na	4
2014-06-17	08:00:00	2014-06-18	04:31:00	20:31:00	B4	20:31:00	inc	off	0	-11	na	Peregrine	na	na	4
2014-06-19	04:29:00	2014-06-19	17:38:00	13:09:00	B4	13:09:00	inc	off	0	-9	na	Peregrine	na	na	4
2014-06-20	06:28:00	2014-06-21	05:50:00	23:22:00	B4	23:22:00	inc	off	0	-8	na	Peregrine	na	na	4
2014-06-21	15:41:00	2014-06-22	04:52:00	13:11:00	B4	13:11:00	inc	off	0	-7	na	Peregrine	na	na	4
2014-06-22	12:54:00	2014-06-23	1900-01-01 06:18:00	1900-01-01 17:24:00	B4	17:24:00	inc	off	0	-6	na	Peregrine	na	na	4
2014-06-23	15:41:00	2014-06-24	1900-01-01 05:05:00	1900-01-01 13:24:00	B4	13:24:00	inc	off	0	-5	na	Peregrine	na	na	4
2014-06-24	11:13:00	2014-06-25	05:14:00	18:01:00	B4	18:01:00	inc	off	0	-4	na	Peregrine	na	na	4
2014-06-25	10:37:00	2014-06-25	15:37:00	05:00:00	B4	05:00:00	inc	off	0	-3	na	Peregrine	na	na	4
2014-06-25	05:36:00	2014-06-25	16:10:00	10:34:00	B4	10:34:00	inc	off	0	-3	na	Peregrine	na	na	4
2014-06-26	05:36:00	2014-06-26	16:10:00	10:34:00	B4	10:34:00	inc	off	0	-2	na	Peregrine	na	na	4
2014-06-27	05:22:00	2014-06-27	14:15:00	08:53:00	B4	08:53:00	inc	off	0	-1	na	Peregrine	na	na	4
2014-06-27	17:41:00	2014-06-28	05:10:00	11:29:00	B4	11:29:00	inc	off	0	-1	na	Peregrine	na	na	4
2014-06-28	06:35:00	2014-06-28	09:44:00	03:09:00	B4	03:09:00	cr	off	1	0	na	Peregrine	na	na	4
2014-06-28	12:06:00	2014-06-28	16:36:00	04:30:00	B4	04:30:00	cr	off	1	0	na	Peregrine	na	na	4
2014-06-28	17:45:00	2014-06-29	04:25:00	10:40:00	B4	10:40:00	cr	off	1	0	na	Peregrine	na	na	4
2014-06-29	06:10:00	2014-06-29	07:51:00	01:41:00	B4	01:41:00	cr	off	1	1	na	Peregrine	na	na	4
2014-06-29	15:45:00	2014-06-29	18:43:00	02:58:00	B4	02:58:00	cr	off	1	1	na	Peregrine	na	na	4
2014-06-30	03:06:00	2014-06-30	07:28:00	04:22:00	B4	04:22:00	cr	off	1	2	na	Peregrine	na	na	4
2014-06-30	09:02:00	2014-06-30	14:04:00	05:02:00	B4	05:02:00	cr	off	1	2	na	Peregrine	na	na	4
2014-06-30	18:16:00	2014-07-01	04:21:00	10:05:00	B4	10:05:00	cr	off	1	2	na	Peregrine	na	na	4
2014-07-01	08:15:00	2014-07-01	10:18:00	02:03:00	B4	02:03:00	cr	off	1	3	na	Peregrine	na	na	4
2014-07-01	14:45:00	2014-07-01	19:33:00	04:48:00	B4	04:48:00	cr	off	1	3	na	Peregrine	na	na	4
2014-07-02	03:25:00	2014-07-02	07:27:00	04:02:00	B4	04:02:00	cr	off	1	4	na	Peregrine	na	na	4
2014-07-02	12:11:00	2014-07-02	14:05:00	01:54:00	B4	01:54:00	cr	off	1	4	na	Peregrine	na	na	4
2014-07-02	16:59:00	2014-07-03	04:34:00	11:35:00	B4	11:35:00	cr	off	1	4	na	Peregrine	na	na	4
2014-07-03	06:24:00	2014-07-03	09:05:00	02:41:00	B4	02:41:00	cr	off	1	5	na	Peregrine	na	na	4
2014-07-03	11:39:00	2014-07-03	14:05:00	02:26:00	B4	02:26:00	cr	off	1	5	na	Peregrine	na	na	4
2014-07-03	21:26:00	2014-07-03	21:30:00	00:04:00	B4	00:04:00	cr	off	1	5	na	Peregrine	na	na	4
2014-07-04	03:29:00	2014-07-04	08:00:00	04:31:00	B4	04:31:00	cr	off	1	6	na	Peregrine	na	na	4
2014-07-04	10:17:00	2014-07-04	14:36:00	04:19:00	B4	04:19:00	cr	off	1	6	na	Peregrine	na	na	4
2014-07-04	18:55:00	2014-07-05	04:31:00	09:36:00	B4	09:36:00	cr	off	1	6	na	Peregrine	na	na	4
2014-07-05	05:08:00	2014-07-05	07:49:00	02:41:00	B4	02:41:00	cr	off	1	7	na	Peregrine	na	na	4
2014-07-05	08:34:00	2014-07-05	10:57:00	02:23:00	B4	02:23:00	cr	off	1	7	na	Peregrine	na	na	4
2014-07-05	12:35:00	2014-07-05	18:52:00	06:17:00	B4	06:17:00	cr	off	1	7	na	Peregrine	na	na	4
2014-07-05	19:40:00	2014-07-06	03:53:00	08:13:00	B4	08:13:00	cr	off	1	7	na	Peregrine	na	na	4
2014-07-06	04:33:00	2014-07-06	04:37:00	00:04:00	B4	00:04:00	cr	off	1	8	na	Peregrine	na	na	4	Scared?
2014-07-06	05:05:00	2014-07-06	07:23:00	02:18:00	B4	02:18:00	cr	off	1	8	na	Peregrine	na	na	4
2014-07-06	08:35:00	2014-07-06	10:57:00	02:22:00	B4	02:22:00	cr	off	1	8	na	Peregrine	na	na	4
2014-07-06	13:06:00	2014-07-06	17:05:00	03:59:00	B4	03:59:00	cr	off	1	8	na	Peregrine	na	na	4
2014-07-06	19:40:00	2014-07-07	04:51:00	09:11:00	B4	09:11:00	cr	off	1	8	na	Peregrine	na	na	4
2014-07-07	09:34:00	2014-07-07	14:37:00	05:03:00	B4	05:03:00	cr	off	1	9	na	Peregrine	na	na	4
2014-07-07	17:11:00	2014-07-08	04:25:00	11:14:00	B4	11:14:00	cr	off	1	9	na	Peregrine	na	na	4
2014-07-08	10:41:00	2014-07-08	12:54:00	02:13:00	B4	02:13:00	cr	off	1	10	na	Peregrine	na	na	4
2014-07-08	17:33:00	2014-07-09	06:23:00	12:50:00	B4	12:50:00	cr	off	1	10	na	Peregrine	na	na	4
2014-07-09	08:52:00	2014-07-09	08:58:00	00:06:00	B4	00:06:00	cr	off	1	11	na	Peregrine	na	na	4
2014-07-09	10:36:00	2014-07-09	13:10:00	02:34:00	B4	02:34:00	cr	off	1	11	na	Peregrine	na	na	4
2014-07-09	19:38:00	2014-07-10	04:21:00	08:43:00	B4	08:43:00	cr	off	1	11	na	Peregrine	na	na	4
2014-07-10	09:06:00	2014-07-10	09:10:00	00:04:00	B4	00:04:00	cr	off	1	12	na	Peregrine	na	na	4	Disturbance, catching birds for scientific purposes (bird ringing, bird tagging)
2014-07-10	14:35:00	2014-07-10	14:39:00	00:04:00	B4	00:04:00	cr	off	1	12	na	Peregrine	na	na	4
2014-07-10	14:51:00	2014-07-10	17:09:00	02:18:00	B4	02:18:00	cr	off	1	12	na	Peregrine	na	na	4
2014-07-11	04:26:00	2014-07-11	05:10:00	00:44:00	B4	00:44:00	cr	off	1	13	na	Peregrine	na	na	4
2014-07-11	05:35:00	2014-07-11	05:51:00	00:16:00	B4	00:16:00	cr	off	1	13	na	Peregrine	na	na	4
2014-07-11	05:55:00	2014-07-11	06:07:00	00:12:00	B4	00:12:00	cr	off	1	13	na	Peregrine	na	na	4
2014-07-11	06:23:00	2014-07-11	07:07:00	00:44:00	B4	00:44:00	cr	off	1	13	na	Peregrine	na	na	4
2014-07-11	16:33:00	2014-07-12	05:32:00	12:59:00	B4	12:59:00	cr	off	1	13	na	Peregrine	na	na	4
2014-07-12	09:22:00	2014-07-12	09:34:00	00:12:00	B4	00:12:00	cr	off	1	14	na	Peregrine	na	na	4	Disturbance, catching birds for scientific purposes (bird ringing, bird tagging)
2014-07-12	09:39:00	2014-07-12	09:47:00	00:08:00	B4	00:08:00	cr	off	1	14	na	Peregrine	na	na	4	Disturbance, catching birds for scientific purposes (bird ringing, bird tagging)
2014-06-16	16:40:00	2014-06-17	1900-01-01 06:35:00	1900-01-01 13:55:00	A5	13:55:00	inc	off	0	-21	na	Peregrine	EY22050	AOK	6
2014-06-17	16:32:00	2014-06-18	07:07:00	14:35:00	A5	14:35:00	inc	off	0	-20	na	Peregrine	EY22050	AOK	6
2014-06-18	16:31:00	2014-06-19	14:56:00	22:25:00	A5	22:24:00	inc	off	0	-19	na	Peregrine	EY22050	AOK	6
2014-06-20	05:36:00	2014-06-20	06:08:00	00:32:00	A5	00:32:00	inc	off	0	-17	na	Peregrine	EY22050	AOK	6
2014-06-20	06:12:00	2014-06-20	12:20:00	06:08:00	A5	06:08:00	inc	off	0	-17	na	Peregrine	EY22050	AOK	6
2014-06-20	15:02:00	2014-06-20	18:17:00	03:15:00	A5	03:15:00	inc	off	0	-17	na	Peregrine	EY22050	AOK	6
2014-06-21	05:01:00	2014-06-21	07:02:00	02:01:00	A5	02:01:00	inc	off	0	-16	na	Peregrine	EY22050	AOK	6
2014-06-21	08:15:00	2014-06-21	13:15:00	05:00:00	A5	05:00:00	inc	off	0	-16	na	Peregrine	EY22050	AOK	6
2014-06-21	18:55:00	2014-06-22	04:23:00	09:28:00	A5	09:28:00	inc	off	0	-16	na	Peregrine	EY22050	AOK	6
2014-06-22	10:27:00	2014-06-22	10:35:00	00:08:00	A5	00:08:00	inc	off	0	-15	na	Peregrine	EY22050	AOK	6
2014-06-22	10:39:00	2014-06-22	13:46:00	03:07:00	A5	03:07:00	inc	off	0	-15	na	Peregrine	EY22050	AOK	6
2014-06-23	03:38:00	2014-06-23	07:56:00	04:18:00	A5	04:18:00	inc	off	0	-14	na	Peregrine	EY22050	AOK	6
2014-06-23	15:57:00	2014-06-24	05:22:00	13:25:00	A5	13:25:00	inc	off	0	-14	na	Peregrine	EY22050	AOK	6
2014-06-24	12:06:00	2014-06-25	07:39:00	19:33:00	A5	15:42:00	inc	off	0	-13	na	Peregrine	EY22050	AOK	6
2014-06-26	13:56:00	2014-06-27	1900-01-01 05:10:00	1900-01-01 15:14:00	A5	15:14:00	inc	off	0	-11	na	Peregrine	EY22050	AOK	6
2014-06-27	14:39:00	2014-06-28	05:42:00	15:03:00	A5	15:03:00	inc	off	0	-10	na	Peregrine	EY22050	AOK	6
2014-06-28	14:31:00	2014-06-28	19:26:00	04:55:00	A5	04:55:00	inc	off	0	-9	na	Peregrine	EY22050	AOK	6
2014-06-29	06:58:00	2014-06-29	14:16:00	07:18:00	A5	07:18:00	inc	off	0	-8	na	Peregrine	EY22050	AOK	6
2014-06-30	04:47:00	2014-06-30	07:41:00	02:54:00	A5	02:54:00	inc	off	0	-7	na	Peregrine	EY22050	AOK	6
2014-06-30	15:55:00	2014-07-01	04:58:00	13:03:00	A5	14:42:00	inc	off	0	-7	na	Peregrine	EY22050	AOK	6
2014-07-01	17:39:00	2014-07-01	20:58:00	03:19:00	A5	03:19:00	inc	off	0	-6	na	Peregrine	EY22050	AOK	6
2014-07-02	06:27:00	2014-07-02	11:23:00	04:56:00	A5	04:56:00	inc	off	0	-5	na	Peregrine	EY22050	AOK	6
2014-07-02	16:39:00	2014-07-03	08:13:00	15:34:00	A5	15:34:00	inc	off	0	-5	na	Peregrine	EY22050	AOK	6
2014-07-03	18:40:00	2014-07-04	12:31:00	17:51:00	A5	17:51:00	inc	off	0	-4	na	Peregrine	EY22050	AOK	6
2014-07-04	21:13:00	2014-07-04	21:21:00	00:08:00	A5	00:08:00	inc	off	0	-3	na	Peregrine	EY22050	AOK	6
2014-07-05	04:35:00	2014-07-05	08:38:00	04:03:00	A5	04:03:00	inc	off	0	-2	na	Peregrine	EY22050	AOK	6
2014-07-05	19:16:00	2014-07-06	05:50:00	10:34:00	A5	10:34:00	inc	off	0	-2	na	Peregrine	EY22050	AOK	6
2014-07-06	19:48:00	2014-07-07	04:19:00	08:31:00	A5	08:31:00	inc	off	2	-1	na	Peregrine	EY22050	AOK	6
2014-07-07	07:12:00	2014-07-07	10:06:00	02:54:00	A5	02:54:00	cr	off	2	0	na	Peregrine	EY22050	AOK	6
2014-07-07	11:50:00	2014-07-07	14:29:00	02:39:00	A5	02:39:00	cr	off	2	0	na	Peregrine	EY22050	AOK	6
2014-07-07	18:56:00	2014-07-08	03:53:00	08:57:00	A5	08:57:00	cr	off	2	0	na	Peregrine	EY22050	AOK	6
2014-07-08	06:54:00	2014-07-08	15:24:00	08:30:00	A5	02:17:00	cr	off	2	1	na	Peregrine	EY22050	AOK	6
2014-07-08	13:07:00	2014-07-08	20:27:00	07:20:00	A5	03:42:00	cr	off	2	1	na	Peregrine	EY22050	AOK	6
2014-07-08	16:45:00	2014-07-08	1900-01-01 09:16:00	16:31:00	A5	02:22:00	cr	off	2	2	na	Peregrine	EY22050	AOK	6
2014-07-09	04:14:00	2014-07-09	09:20:00	05:06:00	A5	05:06:00	cr	off	2	2	na	Peregrine	EY22050	AOK	6
2014-07-09	12:54:00	2014-07-09	16:12:00	03:18:00	A5	03:18:00	cr	off	2	2	na	Peregrine	EY22050	AOK	6
2014-07-09	17:21:00	2014-07-10	04:13:00	10:52:00	A5	10:52:00	cr	off	2	3	na	Peregrine	EY22050	AOK	6
2014-07-10	07:59:00	2014-07-10	10:15:00	02:16:00	A5	02:16:00	cr	off	2	3	na	Peregrine	EY22050	AOK	6
2014-07-10	14:14:00	2014-07-10	16:44:00	02:30:00	A5	02:30:00	cr	off	2	3	na	Peregrine	EY22050	AOK	6
2014-07-10	17:37:00	2014-07-10	18:22:00	00:45:00	A5	00:45:00	cr	off	2	3	na	Peregrine	EY22050	AOK	6
2014-07-10	20:27:00	2014-07-11	04:26:00	07:59:00	A5	07:59:00	cr	off	2	3	na	Peregrine	EY22050	AOK	6
2014-07-11	08:54:00	2014-07-11	12:16:00	03:22:00	A5	03:22:00	cr	off	2	4	na	Peregrine	EY22050	AOK	6
2014-07-11	15:52:00	2014-07-11	17:46:00	01:54:00	A5	01:54:00	cr	off	2	4	na	Peregrine	EY22050	AOK	6
2014-07-11	19:44:00	2014-07-12	09:51:00	14:07:00	A5	13:24:00	cr	off	2	4	na	Peregrine	EY22050	AOK	6
2014-07-12	11:40:00	2014-07-12	12:33:00	00:53:00	A5	00:53:00	cr	off	2	5	na	Peregrine	EY22050	AOK	6
2014-07-12	14:46:00	2014-07-12	17:28:00	02:42:00	A5	02:42:00	cr	off	2	5	na	Peregrine	EY22050	AOK	6
2014-07-12	18:49:00	2014-07-13	05:34:00	10:45:00	A5	10:45:00	cr	off	2	5	na	Peregrine	EY22050	AOK	6
2014-07-13	10:49:00	2014-07-13	18:18:00	07:29:00	A5	07:29:00	cr	off	2	6	na	Peregrine	EY22050	AOK	6
2014-07-14	03:38:00	2014-07-14	11:18:00	07:40:00	A5	07:40:00	cr	off	2	7	na	Peregrine	EY22050	AOK	6
2014-07-14	15:00:00	2014-07-14	20:08:00	05:08:00	A5	05:08:00	cr	off	2	7	na	Peregrine	EY22050	AOK	6
2014-07-15	03:50:00	2014-07-15	09:12:00	05:22:00	A5	05:22:00	cr	off	2	8	na	Peregrine	EY22050	AOK	6
2014-07-15	10:53:00	2014-07-15	11:13:00	00:20:00	A5	00:20:00	cr	off	2	8	na	Peregrine	EY22050	AOK	6
2014-07-15	17:14:00	2014-07-15	17:18:00	00:04:00	A5	00:04:00	cr	off	2	8	na	Peregrine	EY22050	AOK	6
2014-07-15	18:14:00	2014-07-15	18:18:00	00:04:00	A5	00:04:00	cr	off	2	8	na	Peregrine	EY22050	AOK	6	Scared?
2014-07-15	18:27:00	2014-07-16	1900-01-01 06:36:00	1900-01-01 12:09:00	A5	12:09:00	cr	off	2	8	na	Peregrine	EY22050	AOK	6
2014-07-16	07:09:00	2014-07-16	07:17:00	00:08:00	A5	00:08:00	cr	off	2	9	na	Peregrine	EY22050	AOK	6	Scared?
2014-07-16	07:25:00	2014-07-16	07:45:00	00:20:00	A5	00:20:00	cr	off	2	9	na	Peregrine	EY22050	AOK	6
2014-07-16	07:53:00	2014-07-16	08:09:00	00:16:00	A5	00:16:00	cr	off	2	9	na	Peregrine	EY22050	AOK	6
2014-07-16	10:02:00	2014-07-17	03:33:00	17:31:00	A5	17:31:00	cr	off	2	9	na	Peregrine	EY22050	AOK	6
2014-07-17	09:16:00	2014-07-17	10:33:00	01:17:00	A5	01:17:00	cr	off	2	10	na	Peregrine	EY22050	AOK	6
2014-07-17	11:34:00	2014-07-17	11:42:00	00:08:00	A5	00:08:00	cr	off	2	10	na	Peregrine	EY22050	AOK	6
2014-07-17	17:11:00	2014-07-17	17:19:00	00:08:00	A5	00:08:00	cr	off	2	10	na	Peregrine	EY22050	AOK	6
2014-07-17	17:31:00	2014-07-17	17:35:00	00:04:00	A5	00:04:00	cr	off	2	10	na	Peregrine	EY22050	AOK	6
2014-06-16	12:29:00	2014-06-16	16:40:00	04:11:00	B5	04:11:00	inc	off	0	-21	na	Peregrine	na	na	6
2014-06-17	06:35:00	2014-06-17	16:32:00	09:57:00	B5	09:57:00	inc	off	0	-20	na	Peregrine	na	na	6
2014-06-18	07:07:00	2014-06-18	16:31:00	09:24:00	B5	09:24:00	inc	off	0	-19	na	Peregrine	na	na	6
2014-06-19	14:56:00	2014-06-20	05:36:00	14:40:00	B5	14:40:00	inc	off	0	-18	na	Peregrine	na	na	6
2014-06-20	12:20:00	2014-06-20	15:02:00	02:42:00	B5	02:42:00	inc	off	0	-17	na	Peregrine	na	na	6
2014-06-20	18:17:00	2014-06-21	05:01:00	10:44:00	B5	10:44:00	inc	off	0	-17	na	Peregrine	na	na	6
2014-06-21	07:02:00	2014-06-21	08:15:00	01:13:00	B5	01:13:00	inc	off	0	-16	na	Peregrine	na	na	6
2014-06-21	13:15:00	2014-06-21	18:51:00	05:36:00	B5	05:36:00	inc	off	0	-16	na	Peregrine	na	na	6
2014-06-22	04:23:00	2014-06-22	10:27:00	06:04:00	B5	06:04:00	inc	off	0	-15	na	Peregrine	na	na	6
2014-06-22	13:46:00	2014-06-23	15:57:00	1900-01-01 02:11:00	B5	08:01:00	inc	off	0	-15	na	Peregrine	na	na	6
2014-06-23	07:56:00	2014-06-23	1900-01-01 03:38:00	19:42:00	B5	08:43:00	inc	off	0	-14	na	Peregrine	na	na	6
2014-06-24	05:22:00	2014-06-24	12:09:00	06:47:00	B5	06:47:00	inc	off	0	-13	na	Peregrine	na	na	6
2014-06-25	07:39:00	2014-06-26	13:56:00	1900-01-01 06:17:00	B5	6:17:00	inc	off	0	-12	na	Peregrine	na	na	6
2014-06-27	05:10:00	2014-06-27	14:39:00	09:29:00	B5	09:29:00	inc	off	0	-10	na	Peregrine	na	na	6
2014-06-28	05:42:00	2014-06-28	14:31:00	08:49:00	B5	08:49:00	inc	off	0	-9	na	Peregrine	na	na	6
2014-06-28	19:26:00	2014-06-29	06:58:00	11:32:00	B5	10:42:00	inc	off	0	-9	na	Peregrine	na	na	6
2014-06-29	14:16:00	2014-06-30	04:47:00	14:31:00	B5	14:31:00	inc	off	0	-8	na	Peregrine	na	na	6
2014-06-30	07:45:00	2014-06-30	15:55:00	08:10:00	B5	08:10:00	inc	off	0	-7	na	Peregrine	na	na	6
2014-07-01	04:58:00	2014-07-01	17:39:00	12:41:00	B5	12:41:00	inc	off	0	-6	na	Peregrine	na	na	6
2014-07-01	20:58:00	2014-07-02	06:27:00	09:29:00	B5	09:29:00	inc	off	0	-6	na	Peregrine	na	na	6
2014-07-02	11:23:00	2014-07-02	16:39:00	05:16:00	B5	05:16:00	inc	off	0	-5	na	Peregrine	na	na	6
2014-07-03	08:13:00	2014-07-03	18:40:00	10:27:00	B5	10:27:00	inc	off	0	-4	na	Peregrine	na	na	6
2014-07-04	11:34:00	2014-07-04	11:38:00	00:04:00	B5	00:04:00	inc	off	0	-3	na	Peregrine	na	na	6
2014-07-04	12:31:00	2014-07-05	04:35:00	16:04:00	B5	16:04:00	inc	off	0	-3	na	Peregrine	na	na	6
2014-07-05	08:38:00	2014-07-05	19:16:00	10:38:00	B5	10:38:00	inc	off	0	-2	na	Peregrine	na	na	6
2014-07-06	04:33:00	2014-07-06	04:37:00	00:04:00	B5	00:09:00	inc	off	0	-1	na	Peregrine	na	na	6
2014-07-06	05:50:00	2014-07-06	19:48:00	13:58:00	B5	13:58:00	inc	off	0	-1	na	Peregrine	na	na	6
2014-07-07	04:19:00	2014-07-07	07:12:00	02:53:00	B5	02:53:00	cr	off	2	0	na	Peregrine	na	na	6
2014-07-07	10:06:00	2014-07-07	11:40:00	01:34:00	B5	01:34:00	cr	off	2	0	na	Peregrine	na	na	6
2014-07-07	14:29:00	2014-07-07	18:56:00	04:27:00	B5	04:27:00	cr	off	2	0	na	Peregrine	na	na	6
2014-07-08	03:53:00	2014-07-08	06:54:00	03:01:00	B5	03:01:00	cr	off	2	1	na	Peregrine	na	na	6
2014-07-08	09:16:00	2014-07-08	13:07:00	03:51:00	B5	03:51:00	cr	off	2	1	na	Peregrine	na	na	6
2014-07-08	15:24:00	2014-07-08	16:45:00	01:21:00	B5	01:21:00	cr	off	2	1	na	Peregrine	na	na	6
2014-07-08	20:27:00	2014-07-09	04:14:00	07:47:00	B5	07:46:00	cr	off	2	1	na	Peregrine	na	na	6
2014-07-09	09:20:00	2014-07-09	12:54:00	03:34:00	B5	03:34:00	cr	off	2	2	na	Peregrine	na	na	6
2014-07-09	16:12:00	2014-07-09	17:21:00	01:09:00	B5	01:09:00	cr	off	2	2	na	Peregrine	na	na	6
2014-07-09	19:18:00	2014-07-10	03:21:00	08:03:00	B5	08:03:00	cr	off	2	2	na	Peregrine	na	na	6
2014-07-10	04:13:00	2014-07-10	07:59:00	03:46:00	B5	03:46:00	cr	off	2	3	na	Peregrine	na	na	6
2014-07-10	10:15:00	2014-07-10	14:14:00	03:59:00	B5	03:59:00	cr	off	2	3	na	Peregrine	na	na	6
2014-07-10	14:35:00	2014-07-10	14:39:00	00:04:00	B5	00:04:00	cr	off	2	3	na	Peregrine	na	na	6
2014-07-10	16:44:00	2014-07-10	17:33:00	00:49:00	B5	00:49:00	cr	off	2	3	na	Peregrine	na	na	6
2014-07-10	18:22:00	2014-07-10	20:23:00	02:01:00	B5	02:01:00	cr	off	2	3	na	Peregrine	na	na	6
2014-07-11	04:26:00	2014-07-11	08:54:00	04:28:00	B5	04:28:00	cr	off	2	4	na	Peregrine	na	na	6
2014-07-11	12:16:00	2014-07-11	15:52:00	03:36:00	B5	03:36:00	cr	off	2	4	na	Peregrine	na	na	6
2014-07-11	17:46:00	2014-07-11	19:44:00	01:58:00	B5	01:58:00	cr	off	2	4	na	Peregrine	na	na	6
2014-07-12	09:30:00	2014-07-12	09:47:00	00:17:00	B5	00:17:00	cr	off	2	5	na	Peregrine	na	na	6
2014-07-12	09:51:00	2014-07-12	11:36:00	01:45:00	B5	01:45:00	cr	off	2	5	na	Peregrine	na	na	6
2014-07-12	12:33:00	2014-07-12	14:42:00	02:09:00	B5	02:09:00	cr	off	2	5	na	Peregrine	na	na	6
2014-07-12	17:28:00	2014-07-12	18:49:00	01:21:00	B5	01:21:00	cr	off	2	5	na	Peregrine	na	na	6
2014-07-13	05:34:00	2014-07-13	10:49:00	05:15:00	B5	05:15:00	cr	off	2	6	na	Peregrine	na	na	6
2014-07-13	18:18:00	2014-07-14	03:38:00	09:20:00	B5	09:20:00	cr	off	2	6	na	Peregrine	na	na	6
2014-07-14	11:18:00	2014-07-14	15:00:00	03:42:00	B5	03:42:00	cr	off	2	7	na	Peregrine	na	na	6
2014-07-14	20:08:00	2014-07-15	10:49:00	14:41:00	B5	01:37:00	cr	off	2	7	na	Peregrine	na	na	6	Scared by human
2014-07-15	09:12:00	2014-07-15	18:27:00	09:15:00	B5	07:14:00	cr	off	2	8	na	Peregrine	na	na	6
2014-07-15	11:13:00	2014-07-15	1900-01-01 03:50:00	16:37:00	B5	07:42:00	cr	off	2	8	na	Peregrine	na	na	6
2014-07-16	06:36:00	2014-07-16	10:02:00	03:26:00	B5	03:26:00	cr	off	2	9	na	Peregrine	na	na	6
2014-07-17	03:33:00	2014-07-17	09:16:00	05:43:00	B5	05:43:00	cr	off	2	10	na	Peregrine	na	na	6
2014-07-17	10:33:00	2014-07-17	17:55:00	07:22:00	B5	07:22:00	cr	off	2	10	na	Peregrine	na	na	6
2013-06-27	11:44:00	2013-06-28	04:26:00	16:42:00	A6	16:42:00	inc	off	0	-6	na	Ledge	na	na	2
2013-06-28	17:10:00	2013-06-29	03:40:00	10:30:00	A6	10:30:00	inc	off	0	-5	na	Ledge	na	na	2
2013-06-29	14:40:00	2013-06-29	18:52:00	04:12:00	A6	04:12:00	inc	off	0	-4	na	Ledge	na	na	2
2013-06-29	19:43:00	2013-06-29	19:44:00	00:01:00	A6	00:01:00	inc	off	0	-4	na	Ledge	na	na	2	All leave the colony, scared?
2013-06-29	20:01:00	2013-06-29	20:05:00	00:04:00	A6	00:04:00	inc	off	0	-4	na	Ledge	na	na	2	All leave the colony, scared?
2013-06-30	05:23:00	2013-06-30	09:55:00	04:32:00	A6	04:32:00	inc	off	0	-3	na	Ledge	na	na	2	All leave the colony, scared?
2013-06-30	10:06:00	2013-06-30	10:11:00	00:05:00	A6	00:05:00	inc	off	0	-3	na	Ledge	na	na	2	All leave the colony, scared?
2013-06-30	10:12:00	2013-06-30	10:15:00	00:03:00	A6	00:03:00	inc	off	0	-3	na	Ledge	na	na	2	All leave the colony, scared?
2013-06-30	10:34:00	2013-06-30	10:40:00	00:06:00	A6	00:06:00	inc	off	0	-3	na	Ledge	na	na	2	All leave the colony, scared?
2013-06-30	10:43:00	2013-06-30	10:47:00	00:04:00	A6	00:04:00	inc	off	0	-3	na	Ledge	na	na	2
2013-06-30	12:43:00	2013-07-01	1900-01-01 04:43:00	1900-01-01 16:00:00	A6	16:00:00	inc	off	0	-3	na	Ledge	na	na	2	All leave the colony, scared?
2013-07-01	1900-01-01 06:43:00	2013-07-01	06:45:00	1899-12-29 00:02:00	A6	00:02:00	inc	off	0	-2	na	Ledge	na	na	2	All leave the colony, scared?
2013-07-01	1900-01-01 08:23:00	2013-07-01	1900-01-01 08:35:00	00:12:00	A6	00:12:00	inc	off	0	-2	na	Ledge	na	na	2	All leave the colony, scared?
2013-07-01	08:46:00	2013-07-01	1900-01-01 08:51:00	1900-01-01 00:05:00	A6	00:05:00	inc	off	0	-2	na	Ledge	na	na	2	All leave the colony, scared?
2013-07-01	08:52:00	2013-07-01	08:55:00	00:03:00	A6	00:03:00	inc	off	0	-2	na	Ledge	na	na	2	All leave the colony, scared?
2013-07-01	09:00:00	2013-07-01	09:03:00	00:03:00	A6	00:03:00	inc	off	0	-2	na	Ledge	na	na	2	All leave the colony, scared?
2013-07-01	11:41:00	2013-07-01	11:42:00	00:01:00	A6	00:01:00	inc	off	0	-2	na	Ledge	na	na	2	All leave the colony, scared?
2013-07-01	11:54:00	2013-07-01	11:58:00	00:04:00	A6	00:04:00	inc	off	0	-2	na	Ledge	na	na	2	All leave the colony, scared?
2013-07-01	12:50:00	2013-07-01	12:54:00	00:04:00	A6	00:04:00	inc	off	0	-2	na	Ledge	na	na	2	All leave the colony, scared?
2013-07-01	12:57:00	2013-07-01	12:58:00	00:01:00	A6	00:01:00	inc	off	0	-2	na	Ledge	na	na	2
2013-07-01	13:37:00	2013-07-02	05:35:00	15:58:00	A6	15:58:00	inc	off	0	-2	na	Ledge	na	na	2
2013-07-03	04:55:00	2013-07-03	07:36:00	02:41:00	A6	02:41:00	cr	off	1	0	na	Ledge	na	na	2
2013-07-03	08:55:00	2013-07-03	10:38:00	01:43:00	A6	01:43:00	cr	off	1	0	na	Ledge	na	na	2
2013-06-27	04:41:00	2013-06-27	11:45:00	07:04:00	B6	07:04:00	inc	off	0	-6	na	Ledge	na	na	2
2013-06-28	04:26:00	2013-06-28	17:10:00	12:44:00	B6	12:44:00	inc	off	0	-5	na	Ledge	na	na	2
2013-06-29	03:40:00	2013-06-29	14:36:00	10:56:00	B6	10:56:00	inc	off	0	-4	na	Ledge	na	na	2
2013-06-29	18:52:00	2013-06-30	05:23:00	10:31:00	B6	10:31:00	inc	off	0	-4	na	Ledge	na	na	2
2013-06-30	09:59:00	2013-06-30	12:43:00	02:44:00	B6	02:44:00	inc	off	0	-3	na	Ledge	na	na	2
2013-06-30	19:51:00	2013-06-30	19:55:00	00:04:00	B6	00:04:00	inc	off	0	-3	na	Ledge	na	na	2	All leave the colony, scared?
2013-07-01	04:43:00	2013-07-01	13:37:00	08:54:00	B6	08:54:00	inc	off	0	-2	na	Ledge	na	na	2
2013-07-01	1900-01-01 18:03:00	2013-07-01	1900-01-01 18:07:00	00:04:00	B6	00:04:00	inc	off	0	-2	na	Ledge	na	na	2
2013-07-01	21:30:00	2013-07-01	21:34:00	00:04:00	B6	00:04:00	inc	off	0	-2	na	Ledge	na	na	2	All leave the colony, scared?
2013-07-02	05:35:00	2013-07-03	04:55:00	23:20:00	B6	22:20:00	inc	off	0	-1	na	Ledge	na	na	2
2013-07-03	07:36:00	2013-07-03	08:55:00	01:19:00	B6	01:19:00	cr	off	1	0	na	Ledge	na	na	2
2013-07-03	10:38:00	2013-07-03	14:15:00	03:37:00	B6	03:37:00	cr	off	1	0	na	Ledge	na	na	2
2013-06-21	03:58:00	2013-06-21	16:24:00	12:26:00	A7	12:26:00	inc	off	0	-14	-15	Peregrine	EL48865	86	1
2013-06-22	06:07:00	2013-06-23	04:29:00	22:22:00	A7	22:22:00	inc	off	0	-13	-14	Peregrine	EL48865	86	1
2013-06-24	05:23:00	2013-06-24	17:27:00	12:04:00	A7	12:04:00	inc	off	0	-11	-12	Peregrine	EL48865	86	1
2013-06-25	07:48:00	2013-06-25	08:00:00	00:12:00	A7	00:12:00	inc	off	0	-10	-11	Peregrine	EL48865	86	1
2013-06-25	08:08:00	2013-06-25	09:13:00	01:05:00	A7	01:05:00	inc	off	0	-10	-11	Peregrine	EL48865	86	1
2013-06-25	05:06:00	2013-06-25	06:15:00	01:09:00	A7	01:09:00	inc	off	0	-10	-11	Peregrine	EL48865	86	1
2013-06-25	17:40:00	2013-06-26	05:37:00	11:57:00	A7	11:57:00	inc	off	0	-10	-11	Peregrine	EL48865	86	1
2013-06-26	08:14:00	2013-06-26	08:22:00	00:08:00	A7	00:08:00	inc	off	0	-9	-10	Peregrine	EL48865	86	1	Human
2013-06-26	15:00:00	2013-06-26	15:12:00	00:12:00	A7	00:12:00	inc	off	0	-9	-10	Peregrine	EL48865	86	1
2013-06-26	15:57:00	2013-06-26	17:34:00	01:37:00	A7	01:37:00	inc	off	0	-9	-10	Peregrine	EL48865	86	1
2013-06-26	17:38:00	2013-06-27	04:50:00	11:12:00	A7	11:12:00	inc	off	0	-9	-10	Peregrine	EL48865	86	1
2013-06-28	04:17:00	2013-06-28	17:44:00	13:27:00	A7	13:27:00	inc	off	0	-7	-8	Peregrine	EL48865	86	1
2013-06-29	04:20:00	2013-06-29	08:43:00	04:23:00	A7	04:23:00	inc	off	0	-6	-7	Peregrine	EL48865	86	1
2013-07-03	12:16:00	2013-07-03	14:49:00	02:33:00	A7	02:33:00	inc	off	0	-2	-3	Peregrine	EL48865	86	1
2013-07-04	07:13:00	2013-07-04	10:27:00	03:14:00	A7	03:14:00	inc	off	0	-1	-2	Peregrine	EL48865	86	1
2013-07-04	13:45:00	2013-07-04	16:03:00	02:18:00	A7	02:18:00	inc	off	0	-1	-2	Peregrine	EL48865	86	1
2013-07-04	18:57:00	2013-07-05	04:08:00	09:11:00	A7	09:11:00	inc	off	0	-1	-2	Peregrine	EL48865	86	1
2013-07-05	07:14:00	2013-07-05	07:18:00	00:04:00	A7	00:04:00	cr	off	1	0	-1	Peregrine	EL48865	86	1	Scared?
2013-07-05	08:35:00	2013-07-05	11:25:00	02:50:00	A7	02:50:00	cr	off	1	0	-1	Peregrine	EL48865	86	1
2013-07-05	16:57:00	2013-07-05	18:18:00	01:21:00	A7	01:21:00	cr	off	1	0	-1	Peregrine	EL48865	86	1
2013-07-05	20:52:00	2013-07-06	03:38:00	06:46:00	A7	06:46:00	cr	off	1	0	-1	Peregrine	EL48865	86	1
2013-07-06	05:43:00	2013-07-06	06:55:00	01:12:00	A7	01:12:00	cr	off	2	1	0	Peregrine	EL48865	86	1
2013-07-06	10:12:00	2013-07-06	11:37:00	01:25:00	A7	01:25:00	cr	off	2	1	0	Peregrine	EL48865	86	1
2013-07-06	13:35:00	2013-07-06	13:47:00	00:12:00	A7	00:12:00	cr	off	2	1	0	Peregrine	EL48865	86	1	Human
2013-07-06	13:51:00	2013-07-06	16:09:00	02:18:00	A7	02:18:00	cr	off	2	1	0	Peregrine	EL48865	86	1
2013-07-06	18:44:00	2013-07-07	03:44:00	09:00:00	A7	09:00:00	cr	off	2	1	0	Peregrine	EL48865	86	1
2013-07-07	05:53:00	2013-07-07	07:42:00	01:49:00	A7	01:49:00	cr	off	2	2	1	Peregrine	EL48865	86	1
2013-07-07	10:29:00	2013-07-07	12:39:00	02:10:00	A7	02:10:00	cr	off	2	2	1	Peregrine	EL48865	86	1
2013-07-07	14:30:00	2013-07-07	17:13:00	02:43:00	A7	02:43:00	cr	off	2	2	1	Peregrine	EL48865	86	1
2013-07-07	19:14:00	2013-07-08	03:30:00	08:16:00	A7	08:16:00	cr	off	2	2	1	Peregrine	EL48865	86	1
2013-07-08	05:56:00	2013-07-08	06:53:00	00:57:00	A7	00:57:00	cr	off	2	3	2	Peregrine	EL48865	86	1
2013-07-08	10:37:00	2013-07-08	13:16:00	02:39:00	A7	02:39:00	cr	off	2	3	2	Peregrine	EL48865	86	1
2013-07-08	15:43:00	2013-07-08	16:57:00	01:14:00	A7	01:14:00	cr	off	2	3	2	Peregrine	EL48865	86	1
2013-07-08	19:11:00	2013-07-09	04:56:00	09:45:00	A7	09:45:00	cr	off	2	3	2	Peregrine	EL48865	86	1
2013-07-09	06:57:00	2013-07-09	07:34:00	00:37:00	A7	00:37:00	cr	off	2	4	3	Peregrine	EL48865	86	1
2013-07-09	08:51:00	2013-07-09	09:24:00	00:33:00	A7	00:33:00	cr	off	2	4	3	Peregrine	EL48865	86	1
2013-07-09	09:32:00	2013-07-09	14:18:00	04:46:00	A7	04:46:00	cr	off	2	4	3	Peregrine	EL48865	86	1
2013-07-09	17:31:00	2013-07-09	19:17:00	01:46:00	A7	01:46:00	cr	off	2	4	3	Peregrine	EL48865	86	1	Human
2013-07-10	03:13:00	2013-07-10	06:07:00	02:54:00	A7	02:54:00	cr	off	2	5	4	Peregrine	EL48865	86	1
2013-07-10	07:16:00	2013-07-10	11:57:00	04:41:00	A7	04:41:00	cr	off	2	5	4	Peregrine	EL48865	86	1
2013-07-10	15:01:00	2013-07-10	16:47:00	01:46:00	A7	01:46:00	cr	off	2	5	4	Peregrine	EL48865	86	1
2013-07-10	19:50:00	2013-07-11	05:27:00	09:37:00	A7	09:37:00	cr	off	2	5	4	Peregrine	EL48865	86	1
2013-07-11	06:44:00	2013-07-11	08:09:00	01:25:00	A7	01:25:00	cr	off	2	6	5	Peregrine	EL48865	86	1
2013-07-11	08:33:00	2013-07-11	08:46:00	00:13:00	A7	00:13:00	cr	on	2	6	5	Peregrine	EL48865	86	1	Accelerometer
2013-07-12	04:27:00	2013-07-12	10:12:00	05:45:00	A7	05:45:00	cr	on	2	7	6	Peregrine	EL48865	86	1
2013-07-11	09:28:00	2013-07-11	12:10:00	02:42:00	A7	03:24:00	cr	on	2	6	5	Peregrine	EL48865	86	1	Human
2013-07-11	14:11:00	2013-07-11	15:18:00	01:07:00	A7	01:07:00	cr	on	2	6	5	Peregrine	EL48865	86	1
2013-07-11	18:18:00	2013-07-11	19:35:00	01:17:00	A7	01:17:00	cr	on	2	6	5	Peregrine	EL48865	86	1
2013-07-12	11:26:00	2013-07-12	11:38:00	00:12:00	A7	00:12:00	cr	on	2	7	6	Peregrine	EL48865	86	1	Human
2013-07-12	11:42:00	2013-07-12	17:05:00	05:23:00	A7	05:23:00	cr	on	2	7	6	Peregrine	EL48865	86	1
2013-07-12	19:56:00	2013-07-13	04:49:00	08:53:00	A7	08:50:00	cr	on	2	7	6	Peregrine	EL48865	86	1
2013-07-13	08:15:00	2013-07-13	13:13:00	04:58:00	A7	04:58:00	cr	on	2	8	7	Peregrine	EL48865	86	1
2013-07-13	16:00:00	2013-07-13	17:09:00	01:09:00	A7	01:09:00	cr	on	2	8	7	Peregrine	EL48865	86	1
2013-07-14	03:15:00	2013-07-14	08:43:00	05:28:00	A7	05:28:00	cr	off	2	9	8	Peregrine	EL48865	86	1	Accelerometer lost
2013-07-14	10:12:00	2013-07-14	14:31:00	04:19:00	A7	04:19:00	cr	off	2	9	8	Peregrine	EL48865	86	1
2013-07-14	22:04:00	2013-07-15	05:53:00	07:49:00	A7	07:49:00	cr	off	2	9	8	Peregrine	EL48865	86	1
2013-07-15	06:27:00	2013-07-15	12:27:00	06:00:00	A7	06:00:00	cr	off	2	10	9	Peregrine	EL48865	86	1
2013-07-15	13:48:00	2013-07-15	16:30:00	02:42:00	A7	02:42:00	cr	off	2	10	9	Peregrine	EL48865	86	1
2013-07-15	18:36:00	2013-07-15	19:16:00	00:40:00	A7	00:40:00	cr	off	2	10	9	Peregrine	EL48865	86	1
2013-07-15	20:33:00	2013-07-16	03:03:00	06:30:00	A7	06:30:00	cr	off	1	10	na	Peregrine	EL48865	86	1	Peregrine eating a chick
2013-07-16	03:15:00	2013-07-16	03:20:00	00:05:00	A7	00:05:00	cr	off	1	11	na	Peregrine	EL48865	86	1
2013-07-16	04:00:00	2013-07-16	06:17:00	02:17:00	A7	02:17:00	cr	off	1	11	na	Peregrine	EL48865	86	1
2013-07-16	08:03:00	2013-07-16	11:32:00	03:29:00	A7	03:29:00	cr	off	1	11	na	Peregrine	EL48865	86	1
2013-07-16	14:35:00	2013-07-16	18:14:00	03:39:00	A7	03:39:00	cr	off	1	11	na	Peregrine	EL48865	86	1
2013-07-17	03:07:00	2013-07-17	05:04:00	01:57:00	A7	01:57:00	cr	off	1	12	na	Peregrine	EL48865	86	1	?
2013-07-17	08:36:00	2013-07-17	13:38:00	05:02:00	A7	1900-01-03 05:02:00	cr	off	1	12	na	Peregrine	EL48865	86	1	Human
2013-07-17	14:55:00	2013-07-17	15:04:00	00:09:00	A7	00:09:00	cr	off	1	12	na	Peregrine	EL48865	86	1
2013-07-17	15:32:00	2013-07-17	18:03:00	02:31:00	A7	02:31:00	cr	off	1	12	na	Peregrine	EL48865	86	1
2013-07-18	03:29:00	2013-07-18	05:59:00	02:30:00	A7	02:30:00	cr	off	1	13	na	Peregrine	EL48865	86	1
2013-07-18	06:47:00	2013-07-18	12:30:00	05:43:00	A7	05:43:00	cr	off	1	13	na	Peregrine	EL48865	86	1
2013-07-18	13:19:00	2013-07-18	13:23:00	00:04:00	A7	00:04:00	cr	off	1	13	na	Peregrine	EL48865	86	1	Human
2013-07-18	13:51:00	2013-07-18	14:28:00	00:37:00	A7	00:37:00	cr	off	2	13	na	Peregrine	EL48865	86	1	Human?
2013-07-18	16:31:00	2013-07-18	18:46:00	02:15:00	A7	02:15:00	cr	off	1	13	na	Peregrine	EL48865	86	1
2013-07-18	21:16:00	2013-07-18	21:20:00	00:04:00	A7	00:04:00	cr	off	1	13	na	Peregrine	EL48865	86	1
2013-07-19	03:35:00	2013-07-19	06:25:00	02:50:00	A7	02:50:00	cr	off	1	14	na	Peregrine	EL48865	86	1
2013-07-19	09:24:00	2013-07-19	14:18:00	04:54:00	A7	04:54:00	cr	off	1	14	na	Peregrine	EL48865	86	1
2013-07-19	17:46:00	2013-07-19	19:40:00	01:54:00	A7	01:54:00	cr	off	1	14	na	Peregrine	EL48865	86	1
2013-07-20	05:06:00	2013-07-20	07:48:00	02:42:00	A7	02:42:00	cr	off	1	15	na	Peregrine	EL48865	86	1
2013-07-20	10:02:00	2013-07-20	14:46:00	04:44:00	A7	04:44:00	cr	off	1	15	na	Peregrine	EL48865	86	1
2013-07-20	21:21:00	2013-07-20	21:53:00	00:32:00	A7	00:32:00	cr	off	1	15	na	Peregrine	EL48865	86	1	All leave the colony, scared?
2013-06-21	16:24:00	2013-06-22	06:07:00	13:43:00	B7	13:43:00	inc	off	0	-14	-15	Peregrine	na	na	1
2013-06-23	04:29:00	2013-06-24	05:23:00	1900-01-01 00:54:00	B7	1 day, 1:01:00	inc	off	0	-12	-13	Peregrine	na	na	1
2013-06-24	17:27:00	2013-06-25	05:06:00	11:39:00	B7	11:39:00	inc	off	0	-11	-12	Peregrine	na	na	1
2013-06-25	06:15:00	2013-06-25	07:48:00	01:33:00	B7	01:33:00	inc	off	0	-10	-11	Peregrine	na	na	1
2013-06-25	09:13:00	2013-06-25	17:40:00	08:27:00	B7	08:27:00	inc	off	0	-10	-11	Peregrine	na	na	1
2013-06-26	05:37:00	2013-06-26	15:57:00	10:20:00	B7	10:20:00	inc	off	0	-9	-10	Peregrine	na	na	1
2013-06-27	04:50:00	2013-06-28	04:17:00	23:27:00	B7	23:27:00	inc	off	0	-8	-9	Peregrine	na	na	1
2013-06-28	17:44:00	2013-06-29	04:20:00	10:36:00	B7	23:30:00	inc	off	0	-7	-8	Peregrine	na	na	1
2013-06-29	08:47:00	2013-06-29	11:40:00	02:53:00	B7	02:53:00	inc	off	0	-6	-7	Peregrine	na	na	1
2013-06-29	15:11:00	2013-06-29	15:28:00	00:17:00	B7	00:17:00	inc	off	0	-6	-7	Peregrine	na	na	1	Human
2013-07-03	14:53:00	2013-07-04	07:13:00	16:20:00	B7	16:20:00	inc	off	0	-2	-3	Peregrine	na	na	1
2013-07-04	10:31:00	2013-07-04	13:41:00	03:10:00	B7	03:10:00	inc	off	0	-1	-2	Peregrine	na	na	1
2013-07-04	16:03:00	2013-07-04	18:57:00	02:54:00	B7	02:54:00	inc	off	0	-1	-2	Peregrine	na	na	1
2013-07-05	04:08:00	2013-07-05	08:35:00	04:27:00	B7	04:27:00	cr	off	1	0	-1	Peregrine	na	na	1
2013-07-05	10:12:00	2013-07-05	10:16:00	00:04:00	B7	00:04:00	cr	off	1	0	-1	Peregrine	na	na	1	Scared?
2013-07-05	11:25:00	2013-07-05	16:49:00	05:24:00	B7	05:24:00	cr	off	1	0	-1	Peregrine	na	na	1
2013-07-05	18:18:00	2013-07-05	20:48:00	02:30:00	B7	02:30:00	cr	off	1	0	-1	Peregrine	na	na	1
2013-07-06	03:38:00	2013-07-06	05:43:00	02:05:00	B7	02:05:00	cr	off	2	1	0	Peregrine	na	na	1
2013-07-06	06:59:00	2013-07-06	10:12:00	03:13:00	B7	03:13:00	cr	off	2	1	0	Peregrine	na	na	1
2013-07-06	11:42:00	2013-07-06	13:47:00	02:05:00	B7	02:05:00	cr	off	2	1	0	Peregrine	na	na	1
2013-07-06	16:09:00	2013-07-06	18:40:00	02:31:00	B7	02:31:00	cr	off	2	1	0	Peregrine	na	na	1
2013-07-07	03:44:00	2013-07-07	05:49:00	02:05:00	B7	02:05:00	cr	off	2	2	1	Peregrine	na	na	1
2013-07-07	07:42:00	2013-07-07	10:25:00	02:43:00	B7	02:43:00	cr	off	2	2	1	Peregrine	na	na	1
2013-07-07	12:39:00	2013-07-07	14:30:00	01:51:00	B7	01:51:00	cr	off	2	2	1	Peregrine	na	na	1
2013-07-07	17:13:00	2013-07-07	19:02:00	01:49:00	B7	01:49:00	cr	off	2	2	1	Peregrine	na	na	1
2013-07-08	03:30:00	2013-07-08	05:56:00	02:26:00	B7	02:26:00	cr	off	2	3	2	Peregrine	na	na	1
2013-07-08	06:57:00	2013-07-08	10:37:00	03:40:00	B7	03:40:00	cr	off	2	3	2	Peregrine	na	na	1
2013-07-08	13:16:00	2013-07-08	15:43:00	02:27:00	B7	02:27:00	cr	off	2	3	2	Peregrine	na	na	1
2013-07-08	16:57:00	2013-07-08	19:03:00	02:06:00	B7	02:06:00	cr	off	2	3	2	Peregrine	na	na	1
2013-07-09	04:56:00	2013-07-09	06:53:00	01:57:00	B7	01:57:00	cr	off	2	4	3	Peregrine	na	na	1
2013-07-09	07:38:00	2013-07-09	09:28:00	01:50:00	B7	01:50:00	cr	off	2	4	3	Peregrine	na	na	1
2013-07-09	09:40:00	2013-07-09	09:44:00	00:04:00	B7	00:04:00	cr	off	2	4	3	Peregrine	na	na	1	Human
2013-07-09	14:18:00	2013-07-09	17:31:00	03:13:00	B7	03:13:00	cr	off	2	4	3	Peregrine	na	na	1
2013-07-09	19:21:00	2013-07-10	03:09:00	07:48:00	B7	07:58:00	cr	off	2	4	3	Peregrine	na	na	1
2013-07-10	06:07:00	2013-07-10	07:12:00	01:05:00	B7	01:05:00	cr	off	2	5	4	Peregrine	na	na	1
2013-07-10	11:57:00	2013-07-10	14:57:00	03:00:00	B7	03:00:00	cr	off	2	5	4	Peregrine	na	na	1
2013-07-10	16:47:00	2013-07-10	19:46:00	02:59:00	B7	02:59:00	cr	off	2	5	54	Peregrine	na	na	1
2013-07-11	05:31:00	2013-07-11	06:40:00	01:09:00	B7	01:09:00	cr	off	2	6	5	Peregrine	na	na	1
2013-07-11	08:09:00	2013-07-11	09:28:00	01:19:00	B7	01:19:00	cr	off	2	6	5	Peregrine	na	na	1
2013-07-11	12:10:00	2013-07-11	14:19:00	02:09:00	B7	02:09:00	cr	off	2	6	5	Peregrine	na	na	1
2013-07-11	15:18:00	2013-07-11	16:49:00	01:31:00	B7	01:31:00	cr	off	2	6	5	Peregrine	na	na	1
2013-07-11	16:57:00	2013-07-11	18:18:00	01:21:00	B7	01:21:00	cr	off	2	6	5	Peregrine	na	na	1
2013-07-11	19:35:00	2013-07-12	04:27:00	08:52:00	B7	08:52:00	cr	off	2	6	5	Peregrine	na	na	1
2013-07-12	08:06:00	2013-07-12	08:18:00	00:12:00	B7	00:12:00	cr	off	2	7	6	Peregrine	na	na	1	Human
2013-07-12	08:34:00	2013-07-12	08:38:00	00:04:00	B7	00:04:00	cr	off	2	7	6	Peregrine	na	na	1	Human
2013-07-12	10:12:00	2013-07-12	11:34:00	01:22:00	B7	01:22:00	cr	off	2	7	6	Peregrine	na	na	1
2013-07-12	17:05:00	2013-07-12	19:52:00	02:47:00	B7	02:47:00	cr	off	2	7	6	Peregrine	na	na	1
2013-07-12	11:51:00	2013-07-12	11:55:00	00:04:00	B7	00:04:00	cr	off	2	7	6	Peregrine	na	na	1	Scared?
2013-07-13	04:49:00	2013-07-13	06:13:00	01:24:00	B7	01:24:00	cr	off	2	8	7	Peregrine	na	na	1
2013-07-13	06:34:00	2013-07-13	08:11:00	01:37:00	B7	02:39:00	cr	off	2	8	7	Peregrine	na	na	1
2013-07-13	13:13:00	2013-07-13	15:52:00	02:39:00	B7	01:37:00	cr	off	2	8	7	Peregrine	na	na	1
2013-07-13	17:09:00	2013-07-13	18:59:00	01:50:00	B7	1900-01-02 01:50:00	cr	off	2	8	7	Peregrine	na	na	1
2013-07-13	19:56:00	2013-07-14	03:15:00	07:19:00	B7	07:19:00	cr	off	2	8	7	Peregrine	na	na	1
2013-07-14	08:43:00	2013-07-14	10:12:00	01:29:00	B7	01:29:00	cr	off	2	9	8	Peregrine	na	na	1
2013-07-14	14:31:00	2013-07-14	16:22:00	01:51:00	B7	01:51:00	cr	off	2	9	8	Peregrine	na	na	1
2013-07-14	16:30:00	2013-07-14	17:56:00	01:26:00	B7	01:26:00	cr	off	2	9	8	Peregrine	na	na	1
2013-07-14	19:58:00	2013-07-14	22:04:00	02:06:00	B7	02:06:00	cr	off	2	9	8	Peregrine	na	na	1
2013-07-15	05:53:00	2013-07-15	06:23:00	00:30:00	B7	00:30:00	cr	off	2	10	9	Peregrine	na	na	1
2013-07-15	08:36:00	2013-07-15	08:48:00	00:12:00	B7	00:12:00	cr	off	2	10	9	Peregrine	na	na	1	Human
2013-07-15	09:13:00	2013-07-15	09:17:00	00:04:00	B7	00:04:00	cr	off	2	10	9	Peregrine	na	na	1	Human
2013-07-15	09:21:00	2013-07-15	09:25:00	00:04:00	B7	00:04:00	cr	off	2	10	9	Peregrine	na	na	1	Human
2013-07-15	09:29:00	2013-07-15	09:33:00	00:04:00	B7	00:04:00	cr	off	2	10	9	Peregrine	na	na	1	Human
2013-07-15	12:27:00	2013-07-15	13:48:00	01:21:00	B7	01:21:00	cr	off	2	10	9	Peregrine	na	na	1
2013-07-15	16:30:00	2013-07-15	18:36:00	02:06:00	B7	02:06:00	cr	off	2	10	9	Peregrine	na	na	1
2013-07-15	19:28:00	2013-07-16	03:20:00	07:52:00	B7	07:52:00	cr	off	1	10	na	Peregrine	na	na	1	Peregrine eating a chick
2013-07-16	06:17:00	2013-07-16	07:55:00	01:38:00	B7	01:38:00	cr	off	1	11	na	Peregrine	na	na	1
2013-07-16	11:32:00	2013-07-16	14:03:00	02:31:00	B7	02:31:00	cr	off	1	11	na	Peregrine	na	na	1
2013-07-16	18:14:00	2013-07-17	03:07:00	08:53:00	B7	08:53:00	cr	off	1	11	na	Peregrine	na	na	1
2013-07-17	05:04:00	2013-07-17	08:52:00	03:48:00	B7	03:48:00	cr	off	1	12	na	Peregrine	na	na	1
2013-07-17	09:17:00	2013-07-17	09:37:00	00:20:00	B7	00:20:00	cr	off	1	12	na	Peregrine	na	na	1	Human
2013-07-17	13:38:00	2013-07-17	15:24:00	01:46:00	B7	01:46:00	cr	off	1	12	na	Peregrine	na	na	1
2013-07-17	18:03:00	2013-07-18	03:25:00	09:22:00	B7	09:11:00	cr	off	1	12	na	Peregrine	na	na	1
2013-07-18	05:59:00	2013-07-18	06:39:00	00:40:00	B7	00:40:00	cr	off	1	13	na	Peregrine	na	na	1
2013-07-18	08:04:00	2013-07-18	08:08:00	00:04:00	B7	00:04:00	cr	off	1	13	na	Peregrine	na	na	1
2013-07-18	12:30:00	2013-07-18	16:27:00	03:57:00	B7	03:57:00	cr	off	1	13	na	Peregrine	na	na	1
2013-07-18	18:46:00	2013-07-18	20:15:00	01:29:00	B7	01:29:00	cr	off	1	13	na	Peregrine	na	na	1
2013-07-18	20:28:00	2013-07-19	03:35:00	07:07:00	B7	07:07:00	cr	off	1	13	na	Peregrine	na	na	1
2013-07-19	06:25:00	2013-07-19	09:24:00	02:59:00	B7	02:59:00	cr	off	1	14	na	Peregrine	na	na	1
2013-07-19	14:18:00	2013-07-19	17:13:00	02:55:00	B7	02:55:00	cr	off	1	14	na	Peregrine	na	na	1
2013-07-19	17:38:00	2013-07-19	17:46:00	00:08:00	B7	00:08:00	cr	off	1	14	na	Peregrine	na	na	1
2013-07-19	19:40:00	2013-07-19	20:08:00	00:28:00	B7	00:28:00	cr	off	1	14	na	Peregrine	na	na	1
2013-07-19	20:13:00	2013-07-20	05:02:00	08:49:00	B7	08:49:00	cr	off	1	14	na	Peregrine	na	na	1
2013-07-20	07:48:00	2013-07-20	09:46:00	01:58:00	B7	01:58:00	cr	off	1	15	na	Peregrine	na	na	1
2013-07-20	12:44:00	2013-07-20	12:57:00	00:13:00	B7	00:13:00	cr	off	1	15	na	Peregrine	na	na	1	Human
2013-07-20	13:09:00	2013-07-20	13:13:00	00:04:00	B7	00:04:00	cr	off	1	15	na	Peregrine	na	na	1	Human
2013-07-20	14:46:00	2013-07-20	18:30:00	03:44:00	B7	03:44:00	cr	off	1	15	na	Peregrine	na	na	1
2013-06-27	04:02:00	2013-06-27	14:27:00	10:25:00	A8	10:25:00	inc	off	1	-19	na	Peregrine	AMC	EX41450	2
2013-06-28	05:26:00	2013-06-28	18:08:00	12:42:00	A8	12:42:00	inc	off	1	-18	na	Peregrine	AMC	EX41450	2
2013-06-29	04:53:00	2013-06-29	16:57:00	12:04:00	A8	12:04:00	inc	off	1	-17	na	Peregrine	AMC	EX41450	2
2013-07-03	16:16:00	2013-07-04	05:24:00	13:08:00	A8	13:08:00	inc	off	1	-12	na	Peregrine	AMC	EX41450	2
2013-07-04	13:25:00	2013-07-04	16:07:00	02:42:00	A8	02:42:00	inc	off	1	-12	na	Peregrine	AMC	EX41450	2
2013-07-04	20:05:00	2013-07-05	04:44:00	08:39:00	A8	08:40:00	inc	off	1	-11	na	Peregrine	AMC	EX41450	2
2013-07-05	07:14:00	2013-07-05	07:18:00	00:04:00	A8	00:04:00	inc	off	1	-11	na	Peregrine	AMC	EX41450	2	Scared?
2013-07-05	10:12:00	2013-07-05	10:16:00	00:04:00	A8	00:04:00	inc	off	1	-11	na	Peregrine	AMC	EX41450	2	Scared?
2013-07-05	16:17:00	2013-07-06	06:15:00	13:58:00	A8	13:48:00	inc	off	1	-10	na	Peregrine	AMC	EX41450	2
2013-07-06	13:35:00	2013-07-06	13:47:00	00:12:00	A8	00:12:00	inc	off	1	-10	na	Peregrine	AMC	EX41450	2	Human
2013-07-06	14:36:00	2013-07-07	05:13:00	14:37:00	A8	14:37:00	inc	off	1	-9	na	Peregrine	AMC	EX41450	2
2013-07-07	14:42:00	2013-07-08	06:12:00	15:30:00	A8	15:30:00	inc	off	1	-8	na	Peregrine	AMC	EX41450	2
2013-07-08	17:05:00	2013-07-09	06:04:00	12:59:00	A8	12:59:00	inc	off	1	-7	na	Peregrine	AMC	EX41450	2
2013-07-09	09:16:00	2013-07-09	09:44:00	00:28:00	A8	00:28:00	inc	on	1	-7	na	Peregrine	AMC	EX41450	2	Human, accelerometer deployment
2013-07-09	16:01:00	2013-07-10	06:09:00	14:08:00	A8	14:08:00	inc	on	1	-6	na	Peregrine	AMC	EX41450	2
2013-07-10	17:36:00	2013-07-11	07:00:00	13:24:00	A8	13:24:00	inc	on	1	-5	na	Peregrine	AMC	EX41450	2
2013-07-11	14:35:00	2013-07-11	14:39:00	00:04:00	A8	00:04:00	inc	off	1	-5	na	Peregrine	AMC	EX41450	2	Human, removing accelerometer
2013-07-11	15:48:00	2013-07-11	19:03:00	03:15:00	A8	03:15:00	inc	off	1	-5	na	Peregrine	AMC	EX41450	2
2013-07-12	04:43:00	2013-07-12	18:05:00	13:22:00	A8	13:22:00	inc	off	1	-4	na	Peregrine	AMC	EX41450	2
2013-07-13	06:25:00	2013-07-14	05:57:00	23:32:00	A8	23:32:00	inc	off	1	-2	na	Peregrine	AMC	EX41450	2
2013-07-14	16:22:00	2013-07-15	1900-01-01 05:34:00	1900-01-01 13:12:00	A8	13:12:00	inc	off	1	-1	na	Peregrine	AMC	EX41450	2
2013-07-15	08:40:00	2013-07-15	08:48:00	00:08:00	A8	00:08:00	inc	off	1	-1	na	Peregrine	AMC	EX41450	2	Human
2013-07-15	09:29:00	2013-07-15	09:33:00	00:04:00	A8	00:04:00	inc	off	1	-1	na	Peregrine	AMC	EX41450	2	Human
2013-07-15	18:36:00	2013-07-16	15:44:00	21:08:00	A8	04:41:00	cr	off	1	0	na	Peregrine	AMC	EX41450	2
2013-07-16	11:03:00	2013-07-16	19:48:00	08:45:00	A8	01:58:00	cr	off	1	0	na	Peregrine	AMC	EX41450	2
2013-07-16	17:50:00	2013-07-16	1900-01-02 07:22:00	1900-01-01 13:32:00	A8	12:46:00	cr	off	1	0	na	Peregrine	AMC	EX41450	2
2013-07-17	04:04:00	2013-07-17	08:52:00	04:48:00	A8	00:16:00	cr	off	1	1	na	Peregrine	AMC	EX41450	2
2013-07-17	08:36:00	2013-07-17	16:09:00	07:33:00	A8	06:28:00	cr	off	1	1	na	Peregrine	AMC	EX41450	2	Human
2013-07-17	09:41:00	2013-07-17	1900-01-03 07:02:00	1900-01-02 21:21:00	A8	02:58:00	cr	off	1	1	na	Peregrine	AMC	EX41450	2
2013-07-17	18:16:00	2013-07-17	1900-01-03 19:54:00	1900-01-03 01:38:00	A8	01:38:00	cr	off	1	1	na	Peregrine	AMC	EX41450	2
2013-07-17	20:50:00	2013-07-18	07:56:00	11:06:00	A8	01:17:00	cr	off	1	2	na	Peregrine	AMC	EX41450	2
2013-07-18	06:39:00	2013-07-18	10:39:00	04:00:00	A8	01:34:00	cr	off	1	2	na	Peregrine	AMC	EX41450	2
2013-07-18	09:05:00	2013-07-18	14:04:00	04:59:00	A8	00:13:00	cr	off	1	2	na	Peregrine	AMC	EX41450	2
2013-07-18	13:51:00	2013-07-18	17:32:00	03:41:00	A8	02:48:00	cr	off	1	2	na	Peregrine	AMC	EX41450	2	Human
2013-07-18	14:44:00	2013-07-18	1900-01-04 04:42:00	1900-01-03 13:58:00	A8	07:52:00	cr	off	1	2	na	Peregrine	AMC	EX41450	2
2013-07-18	19:43:00	2013-07-19	03:59:00	08:16:00	A8	08:16:00	cr	off	1	3	na	Peregrine	AMC	EX41450	2
2013-07-19	05:44:00	2013-07-19	06:33:00	00:49:00	A8	00:49:00	cr	off	1	3	na	Peregrine	AMC	EX41450	2
2013-07-19	11:59:00	2013-07-19	13:17:00	01:18:00	A8	01:18:00	cr	off	1	3	na	Peregrine	AMC	EX41450	2
2013-07-19	16:28:00	2013-07-19	17:50:00	01:22:00	A8	01:22:00	cr	off	1	3	na	Peregrine	AMC	EX41450	2
2013-07-19	19:36:00	2013-07-20	04:17:00	08:41:00	A8	08:41:00	cr	off	1	4	na	Peregrine	AMC	EX41450	2
2013-07-20	07:03:00	2013-07-20	08:32:00	01:29:00	A8	01:29:00	cr	off	1	4	na	Peregrine	AMC	EX41450	2
2013-07-20	12:08:00	2013-07-20	15:19:00	03:11:00	A8	03:11:00	cr	off	1	4	na	Peregrine	AMC	EX41450	2
2013-07-20	18:46:00	2013-07-20	19:51:00	01:05:00	A8	01:05:00	cr	off	1	4	na	Peregrine	AMC	EX41450	2
2013-06-27	14:27:00	2013-06-28	1900-01-02 05:26:00	1900-01-02 14:59:00	B8	14:59:00	inc	off	1	-18	na	Peregrine	na	na	2
2013-06-28	18:08:00	2013-06-29	04:53:00	10:45:00	B8	10:45:00	inc	off	1	-17	na	Peregrine	na	na	2
2013-06-29	15:07:00	2013-06-29	15:37:00	00:30:00	B8	00:30:00	inc	off	1	-17	na	Peregrine	na	na	2	Human
2013-07-04	05:28:00	2013-07-04	13:25:00	07:57:00	B8	07:57:00	inc	off	1	-12	na	Peregrine	na	na	2
2013-07-04	16:11:00	2013-07-04	20:01:00	03:50:00	B8	03:50:00	inc	off	1	-12	na	Peregrine	na	na	2
2013-07-05	04:44:00	2013-07-05	16:17:00	11:33:00	B8	11:33:00	inc	off	1	-11	na	Peregrine	na	na	2
2013-07-05	16:33:00	2013-07-05	16:41:00	00:08:00	B8	00:08:00	inc	off	1	-11	na	Peregrine	na	na	2	Scared?
2013-07-06	06:15:00	2013-07-06	14:36:00	08:21:00	B8	08:21:00	inc	off	1	-10	na	Peregrine	na	na	2
2013-07-07	05:13:00	2013-07-07	14:42:00	09:29:00	B8	09:29:00	inc	off	1	-9	na	Peregrine	na	na	2
2013-07-08	06:12:00	2013-07-08	17:05:00	10:53:00	B8	10:53:00	inc	off	1	-8	na	Peregrine	na	na	2
2013-07-09	06:04:00	2013-07-09	16:01:00	09:57:00	B8	09:57:00	inc	off	1	-7	na	Peregrine	na	na	2
2013-07-10	06:09:00	2013-07-10	17:36:00	11:27:00	B8	11:27:00	inc	off	1	-6	na	Peregrine	na	na	2
2013-07-11	07:00:00	2013-07-11	15:48:00	08:48:00	B8	08:48:00	inc	off	1	-5	na	Peregrine	na	na	2
2013-07-11	19:03:00	2013-07-12	08:18:00	13:15:00	B8	00:04:00	inc	off	1	-4	na	Peregrine	na	na	2
2013-07-12	08:14:00	2013-07-12	08:38:00	00:24:00	B8	00:04:00	inc	off	1	-4	na	Peregrine	na	na	2	Human
2013-07-12	08:34:00	2013-07-12	11:34:00	03:00:00	B8	00:04:00	inc	off	1	-4	na	Peregrine	na	na	2	Human
2013-07-12	11:30:00	2013-07-12	13:33:00	02:03:00	B8	00:04:00	inc	off	1	-4	na	Peregrine	na	na	2	Human
2013-07-12	13:29:00	2013-07-12	1900-01-01 04:43:00	15:14:00	B8	11:07:00	inc	off	1	-4	na	Peregrine	na	na	2	Human
2013-07-12	18:05:00	2013-07-12	1900-01-01 11:55:00	17:50:00	B8	00:04:00	inc	off	1	-4	na	Peregrine	na	na	2
2013-07-12	11:51:00	2013-07-13	06:25:00	18:34:00	B8	12:20:00	inc	off	1	-3	na	Peregrine	na	na	2	Human
2013-07-14	05:57:00	2013-07-14	16:22:00	10:25:00	B8	10:25:00	inc	off	1	-2	na	Peregrine	na	na	2
2013-07-15	05:34:00	2013-07-15	18:36:00	13:02:00	B8	13:02:00	inc	off	1	-1	na	Peregrine	na	na	2
2013-07-15	20:33:00	2013-07-16	02:59:00	06:26:00	B8	06:23:00	cr	off	1	0	na	Peregrine	na	na	2	Peregrine eating a chick in nest 1
2013-07-16	07:26:00	2013-07-16	11:03:00	03:37:00	B8	03:37:00	cr	off	1	0	na	Peregrine	na	na	2
2013-07-16	15:49:00	2013-07-16	1900-01-02 17:50:00	1900-01-02 02:01:00	B8	02:01:00	cr	off	1	0	na	Peregrine	na	na	2
2013-07-16	19:48:00	2013-07-17	04:04:00	08:16:00	B8	08:16:00	cr	off	1	1	na	Peregrine	na	na	2
2013-07-17	07:02:00	2013-07-17	09:41:00	02:39:00	B8	02:39:00	cr	off	1	1	na	Peregrine	na	na	2
2013-07-17	14:59:00	2013-07-17	15:04:00	00:05:00	B8	00:05:00	cr	off	1	1	na	Peregrine	na	na	2
2013-07-17	16:09:00	2013-07-17	18:11:00	02:02:00	B8	02:02:00	cr	off	1	1	na	Peregrine	na	na	2
2013-07-17	1900-01-03 19:54:00	2013-07-17	1900-01-03 20:50:00	00:56:00	B8	00:56:00	cr	off	1	1	na	Peregrine	na	na	2
2013-07-18	04:42:00	2013-07-18	06:39:00	01:57:00	B8	01:57:00	cr	off	1	2	na	Peregrine	na	na	2
2013-07-18	07:56:00	2013-07-18	09:01:00	01:05:00	B8	01:05:00	cr	off	1	2	na	Peregrine	na	na	2
2013-07-18	10:39:00	2013-07-18	14:44:00	04:05:00	B8	04:05:00	cr	off	1	2	na	Peregrine	na	na	2
2013-07-18	17:32:00	2013-07-18	19:39:00	02:07:00	B8	02:07:00	cr	off	1	2	na	Peregrine	na	na	2
2013-07-19	03:59:00	2013-07-19	05:40:00	01:41:00	B8	01:41:00	cr	off	1	3	na	Peregrine	na	na	2
2013-07-19	06:33:00	2013-07-19	11:55:00	05:22:00	B8	05:22:00	cr	off	1	3	na	Peregrine	na	na	2
2013-07-19	13:17:00	2013-07-19	16:28:00	03:11:00	B8	03:11:00	cr	off	1	3	na	Peregrine	na	na	2
2013-07-19	17:54:00	2013-07-19	19:36:00	01:42:00	B8	01:42:00	cr	off	1	3	na	Peregrine	na	na	2
2013-07-20	04:17:00	2013-07-20	07:03:00	02:46:00	B8	02:46:00	cr	off	1	4	na	Peregrine	na	na	2
2013-07-20	08:41:00	2013-07-20	12:08:00	03:27:00	B8	03:27:00	cr	off	1	4	na	Peregrine	na	na	2
2013-07-20	12:44:00	2013-07-20	12:57:00	00:13:00	B8	00:13:00	cr	off	1	4	na	Peregrine	na	na	2	Human
2013-07-20	13:09:00	2013-07-20	13:13:00	00:04:00	B8	00:04:00	cr	off	1	4	na	Peregrine	na	na	2	Human
2013-07-20	15:19:00	2013-07-20	20:08:00	04:49:00	B8	00:13:00	cr	off	1	4	na	Peregrine	na	na	2
2013-07-20	19:55:00	2013-07-20	1900-01-06 18:42:00	1900-01-05 22:47:00	B8	03:23:00	cr	off	1	4	na	Peregrine	na	na	2
2013-06-26	15:49:00	2013-06-27	05:07:00	13:18:00	A9	13:18:00	inc	off	0	-19	-20	Peregrine	ET41812	RX	3
2013-06-28	04:25:00	2013-06-28	13:59:00	09:34:00	A9	09:34:00	inc	off	0	-17	-18	Peregrine	ET41812	RX	3
2013-06-29	04:45:00	2013-06-29	11:00:00	06:15:00	A9	06:15:00	inc	off	0	-16	-17	Peregrine	ET41812	RX	3
2013-06-29	12:49:00	2013-06-29	16:13:00	03:24:00	A9	03:24:00	inc	off	0	-16	-17	Peregrine	ET41812	RX	3
2013-07-03	14:13:00	2013-07-03	19:40:00	05:27:00	A9	05:27:00	inc	off	0	-12	-13	Peregrine	ET41812	RX	3
2013-07-04	06:49:00	2013-07-04	14:58:00	08:09:00	A9	08:09:00	inc	off	0	-11	-12	Peregrine	ET41812	RX	3
2013-07-05	06:37:00	2013-07-05	09:56:00	03:19:00	A9	03:19:00	inc	off	0	-10	-11	Peregrine	ET41812	RX	3
2013-07-05	10:12:00	2013-07-05	10:14:00	00:02:00	A9	00:02:00	inc	off	0	-10	-11	Peregrine	ET41812	RX	3	Scared?
2013-07-05	15:32:00	2013-07-05	17:26:00	01:54:00	A9	01:54:00	inc	off	0	-10	-11	Peregrine	ET41812	RX	3
2013-07-06	04:50:00	2013-07-06	12:02:00	07:12:00	A9	07:12:00	inc	off	0	-9	-10	Peregrine	ET41812	RX	3
2013-07-06	13:35:00	2013-07-06	13:47:00	00:12:00	A9	00:12:00	inc	off	0	-9	-10	Peregrine	ET41812	RX	3	Human
2013-07-06	17:23:00	2013-07-06	20:46:00	03:23:00	A9	03:23:00	inc	off	0	-9	-10	Peregrine	ET41812	RX	3
2013-07-07	05:01:00	2013-07-07	14:05:00	09:04:00	A9	09:04:00	inc	off	0	-8	-9	Peregrine	ET41812	RX	3
2013-07-08	05:07:00	2013-07-08	13:29:00	08:22:00	A9	08:22:00	inc	off	0	-7	-8	Peregrine	ET41812	RX	3
2013-07-09	05:44:00	2013-07-09	12:19:00	06:35:00	A9	06:35:00	inc	off	0	-6	-7	Peregrine	ET41812	RX	3
2013-07-10	1900-01-03 04:34:00	2013-07-10	1900-01-03 12:26:00	07:52:00	A9	07:52:00	inc	off	0	-5	-6	Peregrine	ET41812	RX	3
2013-07-10	19:42:00	2013-07-11	05:27:00	09:45:00	A9	09:45:00	inc	off	0	-5	-6	Peregrine	ET41812	RX	3
2013-07-11	12:18:00	2013-07-11	12:22:00	00:04:00	A9	00:04:00	inc	off	0	-4	-5	Peregrine	ET41812	RX	3
2013-07-11	13:39:00	2013-07-11	16:33:00	02:54:00	A9	02:54:00	inc	off	0	-4	-5	Peregrine	ET41812	RX	3
2013-07-12	06:16:00	2013-07-12	15:44:00	09:28:00	A9	09:28:00	inc	off	0	-3	-4	Peregrine	ET41812	RX	3
2013-07-13	05:29:00	2013-07-13	12:04:00	06:35:00	A9	06:35:00	inc	off	0	-2	-3	Peregrine	ET41812	RX	3
2013-07-13	17:20:00	2013-07-13	19:52:00	02:32:00	A9	02:32:00	inc	off	0	-2	-3	Peregrine	ET41812	RX	3
2013-07-14	06:13:00	2013-07-14	14:19:00	08:06:00	A9	08:06:00	inc	off	0	-1	-2	Peregrine	ET41812	RX	3
2013-07-15	08:44:00	2013-07-15	09:09:00	00:25:00	A9	00:25:00	cr	off	1	0	-1	Peregrine	ET41812	RX	3
2013-07-15	09:29:00	2013-07-15	09:33:00	00:04:00	A9	00:04:00	cr	on	1	0	-1	Peregrine	ET41812	RX	3	Human, accelerometer deployment
2013-07-15	11:06:00	2013-07-15	14:36:00	03:30:00	A9	03:30:00	cr	on	1	0	-1	Peregrine	ET41812	RX	3
2013-07-15	16:38:00	2013-07-15	18:36:00	01:58:00	A9	01:58:00	cr	on	1	0	-1	Peregrine	ET41812	RX	3
2013-07-15	19:20:00	2013-07-16	03:40:00	08:20:00	A9	08:20:00	cr	on	1	0	-1	Peregrine	ET41812	RX	3
2013-07-16	06:01:00	2013-07-16	1900-01-02 07:26:00	1900-01-02 01:25:00	A9	01:25:00	cr	on	2	1	0	Peregrine	ET41812	RX	3
2013-07-16	11:03:00	2013-07-16	1900-01-02 13:54:00	1900-01-02 02:51:00	A9	02:51:00	cr	on	2	1	0	Peregrine	ET41812	RX	3
2013-07-16	16:57:00	2013-07-16	18:47:00	01:50:00	A9	01:50:00	cr	on	2	1	0	Peregrine	ET41812	RX	3
2013-07-17	05:13:00	2013-07-17	1900-01-03 07:02:00	1900-01-03 01:49:00	A9	01:49:00	cr	on	2	2	1	Peregrine	ET41812	RX	3
2013-07-17	08:36:00	2013-07-17	09:09:00	00:33:00	A9	00:33:00	cr	off	2	2	1	Peregrine	ET41812	RX	3	Human, accelerometer retrival
2013-07-17	11:44:00	2013-07-17	16:09:00	04:25:00	A9	04:25:00	cr	off	2	2	1	Peregrine	ET41812	RX	3
2013-07-17	18:40:00	2013-07-17	1900-01-03 20:10:00	1900-01-03 01:30:00	A9	01:30:00	cr	off	2	2	1	Peregrine	ET41812	RX	3
2013-07-18	03:29:00	2013-07-18	1900-01-04 05:22:00	1900-01-04 01:53:00	A9	01:53:00	cr	off	2	3	2	Peregrine	ET41812	RX	3
2013-07-18	06:55:00	2013-07-18	08:37:00	01:42:00	A9	01:42:00	cr	off	2	3	2	Peregrine	ET41812	RX	3
2013-07-18	11:20:00	2013-07-18	15:09:00	03:49:00	A9	03:49:00	cr	off	2	3	2	Peregrine	ET41812	RX	3
2013-07-18	19:14:00	2013-07-18	20:24:00	01:10:00	A9	01:10:00	cr	off	2	3	2	Peregrine	ET41812	RX	3
2013-07-19	04:07:00	2013-07-19	06:25:00	02:18:00	A9	02:18:00	cr	off	2	4	3	Peregrine	ET41812	RX	3
2013-07-19	08:11:00	2013-07-19	09:49:00	01:38:00	A9	01:38:00	cr	off	2	4	3	Peregrine	ET41812	RX	3
2013-07-19	13:25:00	2013-07-19	14:55:00	01:30:00	A9	01:30:00	cr	off	2	4	3	Peregrine	ET41812	RX	3
2013-07-19	18:51:00	2013-07-19	20:53:00	02:02:00	A9	02:02:00	cr	off	2	4	3	Peregrine	ET41812	RX	3
2013-07-20	04:50:00	2013-07-20	07:31:00	02:41:00	A9	02:41:00	cr	off	2	5	4	Peregrine	ET41812	RX	3
2013-07-20	09:37:00	2013-07-20	11:11:00	01:34:00	A9	01:34:00	cr	off	2	5	4	Peregrine	ET41812	RX	3
2013-07-20	12:44:00	2013-07-20	12:57:00	00:13:00	A9	00:13:00	cr	off	2	5	4	Peregrine	ET41812	RX	3	Human
2013-07-20	17:01:00	2013-07-20	19:27:00	02:26:00	A9	02:26:00	cr	off	2	5	4	Peregrine	ET41812	RX	3
2013-07-21	03:27:00	2013-07-21	03:39:00	00:12:00	A9	00:12:00	cr	off	2	6	5	Peregrine	ET41812	RX	3	Peregrine perched close
2013-07-21	05:05:00	2013-07-21	07:46:00	02:41:00	A9	02:41:00	cr	off	2	6	5	Peregrine	ET41812	RX	3
2013-07-21	14:57:00	2013-07-21	16:42:00	01:45:00	A9	01:45:00	cr	off	2	6	5	Peregrine	ET41812	RX	3
2013-07-21	19:17:00	2013-07-22	1900-01-01 04:18:00	1900-01-01 09:01:00	A9	09:01:00	cr	off	2	6	5	Peregrine	ET41812	RX	3
2013-07-22	05:07:00	2013-07-22	1900-01-01 09:42:00	1900-01-01 04:35:00	A9	04:35:00	cr	off	2	7	6	Peregrine	ET41812	RX	3
2013-06-27	05:11:00	2013-06-28	04:25:00	23:14:00	B9	13:14:00	inc	off	0	-18	-19	Peregrine	na	na	3
2013-06-28	13:59:00	2013-06-29	04:45:00	14:46:00	B9	14:46:00	inc	off	0	-17	-18	Peregrine	na	na	3
2013-06-29	11:00:00	2013-06-29	12:49:00	01:49:00	B9	01:49:00	inc	off	0	-16	-17	Peregrine	na	na	3
2013-06-29	15:11:00	2013-06-29	15:24:00	00:13:00	B9	00:13:00	inc	off	0	-16	-17	Peregrine	na	na	3	Human
2013-06-29	18:50:00	2013-06-29	18:54:00	00:04:00	B9	00:04:00	inc	off	0	-16	-17	Peregrine	na	na	3	Scared?
2013-06-29	18:58:00	2013-06-29	19:07:00	00:09:00	B9	00:09:00	inc	off	0	-16	-17	Peregrine	na	na	3	Scared?
2013-07-03	17:55:00	2013-07-03	18:03:00	00:08:00	B9	00:08:00	inc	off	0	-12	-13	Peregrine	na	na	3
2013-07-03	19:40:00	2013-07-04	06:49:00	11:09:00	B9	11:09:00	inc	off	0	-12	-13	Peregrine	na	na	3
2013-07-04	14:58:00	2013-07-05	06:37:00	15:39:00	B9	15:39:00	inc	off	0	-11	-12	Peregrine	na	na	3
2013-07-05	07:14:00	2013-07-05	07:18:00	00:04:00	B9	00:04:00	inc	off	0	-10	-11	Peregrine	na	na	3	Scared?
2013-07-05	09:56:00	2013-07-05	15:32:00	05:36:00	B9	05:36:00	inc	off	0	-10	-11	Peregrine	na	na	3
2013-07-05	16:33:00	2013-07-05	16:45:00	00:12:00	B9	00:12:00	inc	off	0	-10	-11	Peregrine	na	na	3	Scared?
2013-07-05	17:26:00	2013-07-06	04:50:00	11:24:00	B9	11:24:00	inc	off	0	-10	-11	Peregrine	na	na	3
2013-07-06	12:02:00	2013-07-06	17:23:00	05:21:00	B9	05:21:00	inc	off	0	-9	-10	Peregrine	na	na	3
2013-07-06	20:46:00	2013-07-07	05:01:00	08:15:00	B9	08:15:00	inc	off	0	-9	-10	Peregrine	na	na	3
2013-07-07	14:05:00	2013-07-08	05:07:00	15:02:00	B9	15:02:00	inc	off	0	-8	-9	Peregrine	na	na	3
2013-07-08	13:29:00	2013-07-09	05:44:00	16:15:00	B9	16:15:00	inc	off	0	-7	-8	Peregrine	na	na	3
2013-07-09	08:47:00	2013-07-09	08:59:00	00:12:00	B9	00:12:00	inc	off	0	-6	-7	Peregrine	na	na	3	Human
2013-07-09	09:16:00	2013-07-09	09:24:00	00:08:00	B9	00:08:00	inc	off	0	-6	-7	Peregrine	na	na	3	Human
2013-07-09	09:40:00	2013-07-09	09:44:00	00:04:00	B9	00:04:00	inc	off	0	-6	-7	Peregrine	na	na	3	Human
2013-07-09	1900-01-02 11:06:00	2013-07-09	1900-01-02 11:14:00	00:08:00	B9	00:08:00	inc	off	0	-6	-7	Peregrine	na	na	3
2013-07-09	12:19:00	2013-07-10	1900-01-03 04:34:00	1900-01-03 16:15:00	B9	16:15:00	inc	off	0	-6	-7	Peregrine	na	na	3
2013-07-10	1900-01-03 12:26:00	2013-07-10	1900-01-03 19:42:00	07:16:00	B9	07:16:00	inc	off	0	-5	-6	Peregrine	na	na	3
2013-07-11	05:27:00	2013-07-11	13:39:00	08:12:00	B9	08:12:00	inc	off	0	-4	-5	Peregrine	na	na	3
2013-07-11	14:11:00	2013-07-11	14:15:00	00:04:00	B9	00:04:00	inc	off	0	-4	-5	Peregrine	na	na	3	Human
2013-07-11	14:19:00	2013-07-11	14:23:00	00:04:00	B9	00:04:00	inc	off	0	-4	-5	Peregrine	na	na	3	Human
2013-07-11	16:33:00	2013-07-12	06:16:00	13:43:00	B9	13:43:00	inc	off	0	-4	-5	Peregrine	na	na	3
2013-07-12	08:06:00	2013-07-12	08:38:00	00:32:00	B9	00:32:00	inc	off	0	-3	-4	Peregrine	na	na	3	Human
2013-07-12	11:26:00	2013-07-12	11:34:00	00:08:00	B9	00:08:00	inc	off	0	-3	-4	Peregrine	na	na	3	Human
2013-07-12	1900-01-01 11:51:00	2013-07-12	1900-01-01 11:55:00	00:04:00	B9	00:04:00	inc	off	0	-3	-4	Peregrine	na	na	3	Human
2013-07-12	1900-01-01 12:27:00	2013-07-12	1900-01-01 12:31:00	00:04:00	B9	00:04:00	inc	off	0	-3	-4	Peregrine	na	na	3
2013-07-12	13:29:00	2013-07-12	13:33:00	00:04:00	B9	00:04:00	inc	off	0	-3	-4	Peregrine	na	na	3
2013-07-12	15:44:00	2013-07-13	05:29:00	13:45:00	B9	13:45:00	inc	off	0	-3	-4	Peregrine	na	na	3
2013-07-13	12:04:00	2013-07-13	17:20:00	05:16:00	B9	05:16:00	inc	off	0	-2	-3	Peregrine	na	na	3
2013-07-13	19:52:00	2013-07-14	06:13:00	10:21:00	B9	10:21:00	inc	off	0	-2	-3	Peregrine	na	na	3
2013-07-14	14:19:00	2013-07-15	1900-01-01 11:06:00	1900-01-01 20:47:00	B9	20:27:00	inc	off	0	-1	-2	Peregrine	na	na	3
2013-07-15	14:36:00	2013-07-15	16:34:00	01:58:00	B9	01:58:00	cr	off	1	0	-1	Peregrine	na	na	3
2013-07-15	18:36:00	2013-07-15	19:20:00	00:44:00	B9	00:44:00	cr	off	1	0	-1	Peregrine	na	na	3
2013-07-15	20:33:00	2013-07-15	20:37:00	00:04:00	B9	00:04:00	cr	off	1	0	-1	Peregrine	na	na	3	Scared by peregrine
2013-07-16	03:40:00	2013-07-16	06:01:00	02:21:00	B9	02:21:00	cr	off	2	1	0	Peregrine	na	na	3
2013-07-16	07:26:00	2013-07-16	11:03:00	03:37:00	B9	03:37:00	cr	off	2	1	0	Peregrine	na	na	3
2013-07-16	13:54:00	2013-07-16	16:57:00	03:03:00	B9	03:03:00	cr	off	2	1	0	Peregrine	na	na	3
2013-07-16	18:47:00	2013-07-17	05:13:00	10:26:00	B9	10:26:00	cr	off	2	1	0	Peregrine	na	na	3
2013-07-17	07:02:00	2013-07-17	11:44:00	04:42:00	B9	04:42:00	cr	off	2	2	1	Peregrine	na	na	3
2013-07-17	16:09:00	2013-07-17	18:36:00	02:27:00	B9	02:27:00	cr	off	2	2	1	Peregrine	na	na	3
2013-07-17	20:10:00	2013-07-18	03:29:00	07:19:00	B9	07:19:00	cr	off	2	2	1	Peregrine	na	na	3
2013-07-18	05:22:00	2013-07-18	06:51:00	01:29:00	B9	01:29:00	cr	off	2	3	2	Peregrine	na	na	3
2013-07-18	08:37:00	2013-07-18	11:20:00	02:43:00	B9	02:43:00	cr	off	2	3	2	Peregrine	na	na	3
2013-07-18	13:51:00	2013-07-18	14:04:00	00:13:00	B9	00:13:00	cr	off	2	3	2	Peregrine	na	na	3	Human
2013-07-18	15:09:00	2013-07-18	1900-01-04 19:14:00	1900-01-04 04:05:00	B9	04:05:00	cr	off	2	3	2	Peregrine	na	na	3
2013-07-18	20:28:00	2013-07-19	04:07:00	07:39:00	B9	07:39:00	cr	off	2	3	2	Peregrine	na	na	3
2013-07-19	06:25:00	2013-07-19	08:11:00	01:46:00	B9	01:46:00	cr	off	2	4	3	Peregrine	na	na	3
2013-07-19	09:49:00	2013-07-19	13:25:00	03:36:00	B9	03:36:00	cr	off	2	4	3	Peregrine	na	na	3
2013-07-19	14:55:00	2013-07-19	18:51:00	03:56:00	B9	03:56:00	cr	off	2	4	3	Peregrine	na	na	3
2013-07-19	20:53:00	2013-07-20	1900-01-06 04:50:00	1900-01-06 07:57:00	B9	07:57:00	cr	off	2	4	3	Peregrine	na	na	3
2013-07-20	07:31:00	2013-07-20	09:37:00	02:06:00	B9	02:06:00	cr	off	2	5	4	Peregrine	na	na	3
2013-07-20	11:11:00	2013-07-20	17:01:00	05:50:00	B9	05:50:00	cr	off	2	5	4	Peregrine	na	na	3
2013-07-20	19:27:00	2013-07-20	19:47:00	00:20:00	B9	00:20:00	cr	off	2	5	4	Peregrine	na	na	3
2013-07-20	19:55:00	2013-07-20	20:12:00	00:17:00	B9	00:17:00	cr	off	2	5	4	Peregrine	na	na	3
2013-07-20	20:16:00	2013-07-21	05:05:00	08:49:00	B9	08:49:00	cr	off	2	5	4	Peregrine	na	na	3
2013-07-21	07:46:00	2013-07-21	14:57:00	07:11:00	B9	07:11:00	cr	off	2	6	5	Peregrine	na	na	3
2013-07-21	16:42:00	2013-07-21	19:17:00	02:35:00	B9	02:35:00	cr	off	2	6	5	Peregrine	na	na	3
2013-07-21	20:42:00	2013-07-21	20:46:00	00:04:00	B9	00:04:00	cr	off	2	6	5	Peregrine	na	na	3	Scared?
2013-07-21	21:10:00	2013-07-21	21:31:00	00:21:00	B9	00:21:00	cr	off	2	6	5	Peregrine	na	na	3	Scared?
2013-07-21	21:47:00	2013-07-22	05:07:00	07:20:00	B9	07:20:00	cr	off	2	6	5	Peregrine	na	na	3
2013-07-22	09:46:00	2013-07-22	20:05:00	10:19:00	B9	10:19:00	cr	off	2	7	6	Peregrine	na	na	3
2013-06-22	03:21:00	2013-06-23	04:29:00	1900-01-01 01:08:00	A10	1 day, 1:08:00	inc	off	0	-21	na	Peregrine	EX41199	AMS	4
2013-06-23	15:38:00	2013-06-24	04:31:00	12:53:00	A10	12:53:00	inc	off	0	-20	na	Peregrine	EX41199	AMS	4
2013-06-24	12:39:00	2013-06-24	14:04:00	01:25:00	A10	01:25:00	inc	off	0	-19	na	Peregrine	EX41199	AMS	4
2013-06-24	15:08:00	2013-06-24	15:57:00	00:49:00	A10	00:49:00	inc	off	0	-19	na	Peregrine	EX41199	AMS	4
2013-06-24	16:01:00	2013-06-25	04:46:00	12:45:00	A10	12:45:00	inc	off	0	-19	na	Peregrine	EX41199	AMS	4
2013-06-25	14:17:00	2013-06-25	16:06:00	01:49:00	A10	01:49:00	inc	off	0	-18	na	Peregrine	EX41199	AMS	4
2013-06-25	16:18:00	2013-06-26	05:09:00	12:51:00	A10	12:51:00	inc	off	0	-18	na	Peregrine	EX41199	AMS	4
2013-06-26	08:14:00	2013-06-26	08:22:00	00:08:00	A10	00:08:00	inc	off	0	-17	na	Peregrine	EX41199	AMS	4	Human
2013-06-26	08:30:00	2013-06-26	08:34:00	00:04:00	A10	00:04:00	inc	off	0	-17	na	Peregrine	EX41199	AMS	4	Human
2013-06-26	15:00:00	2013-06-26	15:04:00	00:04:00	A10	00:04:00	inc	off	0	-17	na	Peregrine	EX41199	AMS	4	Human
2013-06-26	15:12:00	2013-06-27	1900-01-01 04:18:00	1900-01-01 13:06:00	A10	13:06:00	inc	off	0	-17	na	Peregrine	EX41199	AMS	4
2013-06-27	17:21:00	2013-06-28	06:19:00	12:58:00	A10	12:48:00	inc	off	0	-16	na	Peregrine	EX41199	AMS	4
2013-06-28	19:01:00	2013-06-29	05:05:00	10:04:00	A10	10:04:00	inc	off	0	-15	na	Peregrine	EX41199	AMS	4
2013-06-29	11:44:00	2013-06-29	16:13:00	04:29:00	A10	04:29:00	inc	off	0	-14	na	Peregrine	EX41199	AMS	4
2013-07-03	18:11:00	2013-07-04	06:57:00	12:46:00	A10	12:46:00	inc	off	0	-10	na	Peregrine	EX41199	AMS	4
2013-07-04	09:59:00	2013-07-04	13:41:00	03:42:00	A10	03:42:00	inc	off	0	-9	na	Peregrine	EX41199	AMS	4
2013-07-04	15:57:00	2013-07-05	04:44:00	12:47:00	A10	12:47:00	inc	off	0	-9	na	Peregrine	EX41199	AMS	4
2013-07-05	10:12:00	2013-07-05	10:16:00	00:04:00	A10	00:04:00	inc	off	0	-8	na	Peregrine	EX41199	AMS	4	Scared?
2013-07-05	11:05:00	2013-07-05	14:32:00	03:27:00	A10	03:27:00	inc	off	0	-8	na	Peregrine	EX41199	AMS	4
2013-07-05	14:36:00	2013-07-05	14:40:00	00:04:00	A10	00:04:00	inc	off	0	-8	na	Peregrine	EX41199	AMS	4
2013-07-05	16:33:00	2013-07-05	16:41:00	00:08:00	A10	00:08:00	inc	off	0	-8	na	Peregrine	EX41199	AMS	4	Scared?
2013-07-05	17:42:00	2013-07-06	04:50:00	11:08:00	A10	11:08:00	inc	off	0	-8	na	Peregrine	EX41199	AMS	4
2013-07-06	12:46:00	2013-07-06	20:09:00	07:23:00	A10	07:23:00	inc	off	0	-7	na	Peregrine	EX41199	AMS	4
2013-07-07	06:09:00	2013-07-07	14:05:00	07:56:00	A10	07:56:00	inc	off	0	-6	na	Peregrine	EX41199	AMS	4
2013-07-07	21:53:00	2013-07-08	13:49:00	15:56:00	A10	15:56:00	inc	off	0	-6	na	Peregrine	EX41199	AMS	4
2013-07-08	16:28:00	2013-07-09	05:44:00	13:16:00	A10	13:16:00	inc	off	0	-5	na	Peregrine	EX41199	AMS	4
2013-07-09	09:16:00	2013-07-09	09:20:00	00:04:00	A10	00:04:00	inc	off	0	-4	na	Peregrine	EX41199	AMS	4	Human
2013-07-09	09:40:00	2013-07-09	10:05:00	00:25:00	A10	00:25:00	inc	on	0	-4	na	Peregrine	EX41199	AMS	4	Human,accelerometer deployment
2013-07-09	1900-01-02 11:10:00	2013-07-09	1900-01-02 11:14:00	00:04:00	A10	00:04:00	inc	on	0	-4	na	Peregrine	EX41199	AMS	4	Scared?
2013-07-09	14:18:00	2013-07-10	07:08:00	16:50:00	A10	16:50:00	inc	on	0	-4	na	Peregrine	EX41199	AMS	4
2013-07-10	15:30:00	2013-07-11	06:40:00	15:10:00	A10	15:10:00	inc	on	0	-3	na	Peregrine	EX41199	AMS	4
2013-07-11	11:41:00	2013-07-11	19:35:00	07:54:00	A10	07:54:00	inc	on	0	-2	na	Peregrine	EX41199	AMS	4
2013-07-11	19:39:00	2013-07-12	1900-01-01 05:11:00	1900-01-01 09:32:00	A10	09:32:00	inc	on	0	-2	na	Peregrine	EX41199	AMS	4
2013-07-12	08:14:00	2013-07-12	08:18:00	00:04:00	A10	00:04:00	inc	on	0	-1	na	Peregrine	EX41199	AMS	4	Human
2013-07-12	08:34:00	2013-07-12	08:55:00	00:21:00	A10	00:21:00	inc	on	0	-1	na	Peregrine	EX41199	AMS	4	Human
2013-07-12	11:30:00	2013-07-12	11:34:00	00:04:00	A10	00:04:00	inc	on	0	-1	na	Peregrine	EX41199	AMS	4	Human
2013-07-12	15:11:00	2013-07-13	04:49:00	13:38:00	A10	13:38:00	inc	on	0	-1	na	Peregrine	EX41199	AMS	4
2013-07-13	14:59:00	2013-07-13	16:41:00	01:42:00	A10	01:42:00	cr	on	1	0	na	Peregrine	EX41199	AMS	4
2013-07-13	17:21:00	2013-07-13	1900-01-02 18:27:00	1900-01-02 01:06:00	A10	01:06:00	cr	on	1	0	na	Peregrine	EX41199	AMS	4
2013-07-13	19:19:00	2013-07-13	20:12:00	00:53:00	A10	00:53:00	cr	on	1	0	na	Peregrine	EX41199	AMS	4
2013-07-13	21:21:00	2013-07-14	04:36:00	07:15:00	A10	07:15:00	cr	on	1	0	na	Peregrine	EX41199	AMS	4
2013-07-14	05:49:00	2013-07-14	06:29:00	00:40:00	A10	00:40:00	cr	on	1	1	na	Peregrine	EX41199	AMS	4
2013-07-14	07:54:00	2013-07-14	10:04:00	02:10:00	A10	02:10:00	cr	on	1	1	na	Peregrine	EX41199	AMS	4	In questo lasso di tempo A resta su roccia vicina
2013-07-14	13:43:00	2013-07-14	17:19:00	03:36:00	A10	03:36:00	cr	on	1	1	na	Peregrine	EX41199	AMS	4
2013-07-15	03:04:00	2013-07-15	04:17:00	01:13:00	A10	01:13:00	cr	on	1	2	na	Peregrine	EX41199	AMS	4
2013-07-15	05:34:00	2013-07-15	06:39:00	01:05:00	A10	01:05:00	cr	on	1	2	na	Peregrine	EX41199	AMS	4
2013-07-15	09:13:00	2013-07-15	1900-01-01 11:02:00	1900-01-01 01:49:00	A10	01:49:00	cr	on	1	2	na	Peregrine	EX41199	AMS	4
2013-07-15	13:11:00	2013-07-15	15:17:00	02:06:00	A10	02:06:00	cr	on	1	2	na	Peregrine	EX41199	AMS	4
2013-07-15	17:02:00	2013-07-15	18:36:00	01:34:00	A10	01:34:00	cr	on	1	2	na	Peregrine	EX41199	AMS	4
2013-07-15	18:44:00	2013-07-15	19:04:00	00:20:00	A10	00:20:00	cr	on	1	2	na	Peregrine	EX41199	AMS	4
2013-07-15	19:12:00	2013-07-15	20:25:00	01:13:00	A10	01:13:00	cr	on	1	2	na	Peregrine	EX41199	AMS	4
2013-07-15	20:33:00	2013-07-15	20:37:00	00:04:00	A10	00:04:00	cr	on	1	2	na	Peregrine	EX41199	AMS	4	Peregrine on nest 1
2013-07-15	21:30:00	2013-07-16	04:49:00	07:19:00	A10	07:19:00	cr	on	1	2	na	Peregrine	EX41199	AMS	4	?
2013-07-16	06:46:00	2013-07-16	09:37:00	02:51:00	A10	02:51:00	cr	on	1	3	na	Peregrine	EX41199	AMS	4
2013-07-16	12:37:00	2013-07-16	15:52:00	03:15:00	A10	03:15:00	cr	on	1	3	na	Peregrine	EX41199	AMS	4
2013-07-16	18:51:00	2013-07-17	03:48:00	08:57:00	A10	08:57:00	cr	on	1	3	na	Peregrine	EX41199	AMS	4
2013-07-17	05:49:00	2013-07-17	08:56:00	03:07:00	A10	03:07:00	cr	on	1	4	na	Peregrine	EX41199	AMS	4
2013-07-17	09:17:00	2013-07-17	09:37:00	00:20:00	A10	00:20:00	cr	off	1	4	na	Peregrine	EX41199	AMS	4	Human, accelerometer retrival
2013-07-17	13:01:00	2013-07-17	15:08:00	02:07:00	A10	02:07:00	cr	off	1	4	na	Peregrine	EX41199	AMS	4
2013-07-17	15:53:00	2013-07-17	16:09:00	00:16:00	A10	00:16:00	cr	off	1	4	na	Peregrine	EX41199	AMS	4
2013-07-17	18:52:00	2013-07-18	03:37:00	08:45:00	A10	08:45:00	cr	off	1	4	na	Peregrine	EX41199	AMS	4
2013-07-18	06:11:00	2013-07-18	08:16:00	02:05:00	A10	02:05:00	cr	off	1	5	na	Peregrine	EX41199	AMS	4
2013-07-18	10:35:00	2013-07-18	13:35:00	03:00:00	A10	03:00:00	cr	off	1	5	na	Peregrine	EX41199	AMS	4
2013-07-18	13:51:00	2013-07-18	13:55:00	00:04:00	A10	00:04:00	cr	off	1	5	na	Peregrine	EX41199	AMS	4	Scared?
2013-07-18	13:59:00	2013-07-18	14:04:00	00:05:00	A10	00:05:00	cr	off	1	5	na	Peregrine	EX41199	AMS	4	Scared?
2013-07-18	14:24:00	2013-07-18	14:28:00	00:04:00	A10	00:04:00	cr	off	1	5	na	Peregrine	EX41199	AMS	4	Scared?
2013-07-18	17:24:00	2013-07-18	20:24:00	03:00:00	A10	03:00:00	cr	off	1	5	na	Peregrine	EX41199	AMS	4
2013-07-18	20:28:00	2013-07-18	20:32:00	00:04:00	A10	00:04:00	cr	off	1	5	na	Peregrine	EX41199	AMS	4
2013-07-18	21:16:00	2013-07-18	21:20:00	00:04:00	A10	00:04:00	cr	off	1	5	na	Peregrine	EX41199	AMS	4	Scared?
2013-07-19	04:03:00	2013-07-19	06:49:00	02:46:00	A10	02:46:00	cr	off	1	6	na	Peregrine	EX41199	AMS	4
2013-07-19	1900-01-05 08:02:00	2013-07-19	1900-01-05 08:06:00	00:04:00	A10	00:04:00	cr	off	1	6	na	Peregrine	EX41199	AMS	4
2013-07-19	08:23:00	2013-07-19	11:43:00	03:20:00	A10	03:20:00	cr	off	1	6	na	Peregrine	EX41199	AMS	4
2013-07-19	13:37:00	2013-07-19	15:07:00	01:30:00	A10	01:30:00	cr	off	1	6	na	Peregrine	EX41199	AMS	4
2013-07-19	16:08:00	2013-07-19	1900-01-05 17:42:00	1900-01-05 01:34:00	A10	01:34:00	cr	off	1	6	na	Peregrine	EX41199	AMS	4
2013-07-19	19:32:00	2013-07-19	20:37:00	01:05:00	A10	01:05:00	cr	off	1	6	na	Peregrine	EX41199	AMS	4
2013-07-20	03:53:00	2013-07-20	07:52:00	03:59:00	A10	03:59:00	cr	off	1	7	na	Peregrine	EX41199	AMS	4
2013-07-20	12:24:00	2013-07-20	15:51:00	03:27:00	A10	03:27:00	cr	off	1	7	na	Peregrine	EX41199	AMS	4
2013-07-20	17:49:00	2013-07-20	19:51:00	02:02:00	A10	02:02:00	cr	off	1	7	na	Peregrine	EX41199	AMS	4
2013-07-20	21:21:00	2013-07-20	21:37:00	00:16:00	A10	00:16:00	cr	off	1	7	na	Peregrine	EX41199	AMS	4	Scared?
2013-07-21	03:27:00	2013-07-21	04:00:00	00:33:00	A10	00:33:00	cr	off	1	8	na	Peregrine	EX41199	AMS	4	Peregrine close
2013-07-21	04:16:00	2013-07-21	05:13:00	00:57:00	A10	00:57:00	cr	off	1	8	na	Peregrine	EX41199	AMS	4
2013-07-21	07:18:00	2013-07-21	10:12:00	02:54:00	A10	02:54:00	cr	off	1	8	na	Peregrine	EX41199	AMS	4
2013-07-21	14:20:00	2013-07-21	16:51:00	02:31:00	A10	02:31:00	cr	off	1	8	na	Peregrine	EX41199	AMS	4
2013-07-21	17:11:00	2013-07-21	17:19:00	00:08:00	A10	00:08:00	cr	off	1	8	na	Peregrine	EX41199	AMS	4
2013-07-21	17:23:00	2013-07-21	18:36:00	01:13:00	A10	01:13:00	cr	off	1	8	na	Peregrine	EX41199	AMS	4
2013-07-21	20:42:00	2013-07-21	20:46:00	00:04:00	A10	00:04:00	cr	off	1	8	na	Peregrine	EX41199	AMS	4	Scared?
2013-06-21	12:06:00	2013-06-22	03:21:00	15:15:00	B10	15:15:00	inc	off	0	-22	na	Peregrine	EX41446	ALT	4
2013-06-23	04:33:00	2013-06-23	15:38:00	11:05:00	B10	11:05:00	inc	off	0	-20	na	Peregrine	EX41446	ALT	4
2013-06-24	04:31:00	2013-06-24	12:39:00	08:08:00	B10	08:08:00	inc	off	0	-19	na	Peregrine	EX41446	ALT	4
2013-06-24	14:08:00	2013-06-24	15:08:00	01:00:00	B10	01:00:00	inc	off	0	-19	na	Peregrine	EX41446	ALT	4
2013-06-25	04:46:00	2013-06-25	13:04:00	08:18:00	B10	08:18:00	inc	off	0	-18	na	Peregrine	EX41446	ALT	4
2013-06-25	13:08:00	2013-06-25	14:13:00	01:05:00	B10	01:05:00	inc	off	0	-18	na	Peregrine	EX41446	ALT	4
2013-06-26	05:09:00	2013-06-26	15:12:00	10:03:00	B10	10:03:00	inc	off	0	-17	na	Peregrine	EX41446	ALT	4
2013-06-27	04:26:00	2013-06-27	17:21:00	12:55:00	B10	12:55:00	inc	off	0	-16	na	Peregrine	EX41446	ALT	4
2013-06-28	06:19:00	2013-06-28	19:01:00	12:42:00	B10	12:42:00	inc	off	0	-15	na	Peregrine	EX41446	ALT	4
2013-06-29	05:05:00	2013-06-29	11:44:00	06:39:00	B10	06:39:00	inc	off	0	-14	na	Peregrine	EX41446	ALT	4
2013-06-29	18:50:00	2013-06-29	18:54:00	00:04:00	B10	00:04:00	inc	off	0	-14	na	Peregrine	EX41446	ALT	4	Peregrine perched on the nest on the low part of the cliff (already empty)
2013-06-29	18:58:00	2013-06-29	19:07:00	00:09:00	B10	00:09:00	inc	off	0	-14	na	Peregrine	EX41446	ALT	4
2013-07-03	12:40:00	2013-07-03	12:52:00	00:12:00	B10	00:12:00	inc	off	0	-10	na	Peregrine	EX41446	ALT	4	Human
2013-07-03	16:10:00	2013-07-03	18:11:00	02:01:00	B10	02:01:00	inc	off	0	-10	na	Peregrine	EX41446	ALT	4
2013-07-04	06:57:00	2013-07-04	09:55:00	02:58:00	B10	02:58:00	inc	off	0	-9	na	Peregrine	EX41446	ALT	4
2013-07-04	13:41:00	2013-07-04	15:57:00	02:16:00	B10	02:16:00	inc	off	0	-9	na	Peregrine	EX41446	ALT	4
2013-07-05	04:44:00	2013-07-05	11:05:00	06:21:00	B10	06:21:00	inc	off	0	-8	na	Peregrine	EX41446	ALT	4
2013-07-05	14:32:00	2013-07-05	17:42:00	03:10:00	B10	03:10:00	inc	off	0	-8	na	Peregrine	EX41446	ALT	4
2013-07-06	04:50:00	2013-07-06	12:46:00	07:56:00	B10	07:56:00	inc	off	0	-7	na	Peregrine	EX41446	ALT	4
2013-07-06	13:39:00	2013-07-06	13:51:00	00:12:00	B10	00:12:00	inc	off	0	-7	na	Peregrine	EX41446	ALT	4	Human
2013-07-06	20:09:00	2013-07-07	06:09:00	10:00:00	B10	10:00:00	inc	off	0	-7	na	Peregrine	EX41446	ALT	4
2013-07-07	14:05:00	2013-07-07	21:53:00	07:48:00	B10	07:48:00	inc	off	0	-6	na	Peregrine	EX41446	ALT	4
2013-07-08	13:49:00	2013-07-08	16:28:00	02:39:00	B10	02:39:00	inc	off	0	-5	na	Peregrine	EX41446	ALT	4
2013-07-09	05:44:00	2013-07-09	1900-01-02 14:18:00	1900-01-02 08:34:00	B10	08:34:00	inc	off	0	-4	na	Peregrine	EX41446	ALT	4
2013-07-10	07:08:00	2013-07-10	1900-01-03 15:30:00	1900-01-03 08:22:00	B10	08:22:00	inc	off	0	-3	na	Peregrine	EX41446	ALT	4
2013-07-11	06:40:00	2013-07-11	11:41:00	05:01:00	B10	05:01:00	inc	off	0	-2	na	Peregrine	EX41446	ALT	4
2013-07-12	1900-01-01 05:11:00	2013-07-12	1900-01-01 15:11:00	10:00:00	B10	10:00:00	inc	off	0	-1	na	Peregrine	EX41446	ALT	4
2013-07-13	04:53:00	2013-07-13	1900-01-02 14:59:00	1900-01-02 10:06:00	B10	10:06:00	cr	off	1	0	na	Peregrine	EX41446	ALT	4
2013-07-13	16:45:00	2013-07-13	17:21:00	00:36:00	B10	00:36:00	cr	off	1	0	na	Peregrine	EX41446	ALT	4
2013-07-13	1900-01-02 18:31:00	2013-07-13	1900-01-02 19:15:00	00:44:00	B10	00:44:00	cr	off	1	0	na	Peregrine	EX41446	ALT	4
2013-07-13	20:12:00	2013-07-13	21:21:00	01:09:00	B10	01:09:00	cr	off	1	0	na	Peregrine	EX41446	ALT	4
2013-07-14	04:36:00	2013-07-14	05:45:00	01:09:00	B10	01:09:00	cr	off	1	1	na	Peregrine	EX41446	ALT	4
2013-07-14	06:29:00	2013-07-14	07:13:00	00:44:00	B10	00:44:00	cr	off	1	1	na	Peregrine	EX41446	ALT	4
2013-07-14	10:08:00	2013-07-14	1900-01-03 13:43:00	1900-01-03 03:35:00	B10	03:35:00	cr	off	1	1	na	Peregrine	EX41446	ALT	4
2013-07-14	17:19:00	2013-07-14	19:09:00	01:50:00	B10	01:50:00	cr	off	1	1	na	Peregrine	EX41446	ALT	4
2013-07-14	19:13:00	2013-07-15	03:00:00	07:47:00	B10	07:47:00	cr	off	1	1	na	Peregrine	EX41446	ALT	4
2013-07-15	1900-01-01 04:22:00	2013-07-15	1900-01-01 05:26:00	01:04:00	B10	01:04:00	cr	off	1	2	na	Peregrine	EX41446	ALT	4
2013-07-15	06:39:00	2013-07-15	08:16:00	01:37:00	B10	01:37:00	cr	off	1	2	na	Peregrine	EX41446	ALT	4
2013-07-15	08:28:00	2013-07-15	09:09:00	00:41:00	B10	00:41:00	cr	off	1	2	na	Peregrine	EX41446	ALT	4
2013-07-15	09:29:00	2013-07-15	09:57:00	00:28:00	B10	00:28:00	cr	off	1	2	na	Peregrine	EX41446	ALT	4	Human
2013-07-15	11:02:00	2013-07-15	13:11:00	02:09:00	B10	02:09:00	cr	off	1	2	na	Peregrine	EX41446	ALT	4
2013-07-15	15:21:00	2013-07-15	1900-01-01 16:58:00	1900-01-01 01:37:00	B10	01:37:00	cr	off	1	2	na	Peregrine	EX41446	ALT	4
2013-07-15	20:25:00	2013-07-15	1900-01-01 21:30:00	1900-01-01 01:05:00	B10	01:05:00	cr	off	1	2	na	Peregrine	EX41446	ALT	4
2013-07-16	05:09:00	2013-07-16	1900-01-02 06:42:00	1900-01-02 01:33:00	B10	01:33:00	cr	off	1	3	na	Peregrine	EX41446	ALT	4
2013-07-16	09:37:00	2013-07-16	12:33:00	02:56:00	B10	02:56:00	cr	off	1	3	na	Peregrine	EX41446	ALT	4
2013-07-16	15:52:00	2013-07-16	18:47:00	02:55:00	B10	02:55:00	cr	off	1	3	na	Peregrine	EX41446	ALT	4
2013-07-17	03:48:00	2013-07-17	05:45:00	01:57:00	B10	01:57:00	cr	off	1	4	na	Peregrine	EX41446	ALT	4
2013-07-17	08:48:00	2013-07-17	13:01:00	04:13:00	B10	04:13:00	cr	off	1	4	na	Peregrine	EX41446	ALT	4
2013-07-17	16:09:00	2013-07-17	18:52:00	02:43:00	B10	02:43:00	cr	off	1	4	na	Peregrine	EX41446	ALT	4
2013-07-18	03:37:00	2013-07-18	06:07:00	02:30:00	B10	02:30:00	cr	off	1	5	na	Peregrine	EX41446	ALT	4
2013-07-18	08:16:00	2013-07-18	10:35:00	02:19:00	B10	02:19:00	cr	off	1	5	na	Peregrine	EX41446	ALT	4
2013-07-18	13:35:00	2013-07-18	17:24:00	03:49:00	B10	06:49:00	cr	off	1	5	na	Peregrine	EX41446	ALT	4
2013-07-18	20:32:00	2013-07-19	04:03:00	07:31:00	B10	07:31:00	cr	off	1	5	na	Peregrine	EX41446	ALT	4
2013-07-19	06:49:00	2013-07-19	1900-01-05 07:58:00	1900-01-05 01:09:00	B10	1900-01-05 01:09:00	cr	off	1	6	na	Peregrine	EX41446	ALT	4
2013-07-19	11:43:00	2013-07-19	13:33:00	01:50:00	B10	01:50:00	cr	off	1	6	na	Peregrine	EX41446	ALT	4
2013-07-19	15:07:00	2013-07-19	16:04:00	00:57:00	B10	00:57:00	cr	off	1	6	na	Peregrine	EX41446	ALT	4
2013-07-19	17:42:00	2013-07-19	19:28:00	01:46:00	B10	01:46:00	cr	off	1	6	na	Peregrine	EX41446	ALT	4
2013-07-19	20:37:00	2013-07-20	03:53:00	07:16:00	B10	07:06:00	cr	off	1	6	na	Peregrine	EX41446	ALT	4
2013-07-20	07:56:00	2013-07-20	12:20:00	04:24:00	B10	04:24:00	cr	off	1	7	na	Peregrine	EX41446	ALT	4
2013-07-20	12:44:00	2013-07-20	12:57:00	00:13:00	B10	00:13:00	cr	off	1	7	na	Peregrine	EX41446	ALT	4	Human
2013-07-20	15:51:00	2013-07-20	17:45:00	01:54:00	B10	01:54:00	cr	off	1	7	na	Peregrine	EX41446	ALT	4
2013-07-20	19:55:00	2013-07-21	04:12:00	08:17:00	B10	08:17:00	cr	off	1	7	na	Peregrine	EX41446	ALT	4
2013-07-21	05:13:00	2013-07-21	07:14:00	02:01:00	B10	02:01:00	cr	off	1	8	na	Peregrine	EX41446	ALT	4
2013-07-21	10:12:00	2013-07-21	14:20:00	04:08:00	B10	04:08:00	cr	off	1	8	na	Peregrine	EX41446	ALT	4
2013-07-21	16:55:00	2013-07-21	17:07:00	00:12:00	B10	00:12:00	cr	off	1	8	na	Peregrine	EX41446	ALT	4

## Sheet: validation_data
trip_n_overall	bird_id	trip_n	duration_with_camera	duration_with_logger	difference	correctly_matched (1 or 0)
1	A1	1	05:04:00	03:22:00	01:42:00	0
2	A1	2	06:41:00	00:00:00	06:41:00	0
3	A1	3	08:19:00	07:07:00	01:12:00	0
4	A1	4	00:04:00	00:00:00	00:04:00	1
5	A1	5	08:21:00	08:20:00	00:01:00	1
6	A1	6	06:44:00	06:35:00	00:09:00	1
7	A3	1	04:07:00	01:10:00	02:57:00	0
8	A3	2	00:00:00	00:21:00	na
9	A3	3	05:23:00	04:52:00	00:31:00	0
10	A3	4	09:07:00	09:09:00	00:02:00	1
11	B3	1	17:41:00	14:26:00	03:15:00	0
12	B3	2	04:18:00	04:21:00	00:04:00	1
13	B3	3	08:43:00	08:28:00	00:15:00	1
14	B3	4	00:21:00	00:32:00	00:11:00	1
15	A4	1	00:00:00	00:05:00	00:05:00	1
16	A4	2	01:33:00	00:00:00	01:33:00	0
17	A4	3	00:48:00	00:45:00	00:03:00	1
18	A4	4	01:12:00	00:53:00	00:19:00	0
19	A4	5	01:08:00	01:13:00	00:05:00	1
20	A4	6	02:09:00	02:06:00	00:03:00	1
21	A4	7	02:35:00	02:33:00	00:02:00	1
22	A4	8	04:43:00	04:46:00	00:03:00	1
23	A4	9	02:30:00	02:29:00	00:01:00	1
24	A4	10	06:16:00	05:44:00	00:32:00	1
25	A4	11	04:39:00	04:15:00	00:24:00	1
26	A8	1	14:08:00	12:07:00	02:01:00	0
27	A8	2	13:24:00	12:12:00	01:12:00	0
28	A8	3	00:00:00	00:02:00	na
29	A9	1	00:04:00	00:03:00	00:01:00	1
30	A9	2	03:30:00	02:46:00	00:44:00	0
31	A9	3	01:58:00	01:25:00	00:33:00	0
32	A9	4	08:20:00	07:14:00	01:06:00	0
33	A9	5	01:25:00	01:19:00	00:06:00	1
34	A9	6	02:51:00	02:24:00	00:27:00	0
35	A9	7	01:50:00	01:16:00	00:34:00	0
36	A9	8	01:49:00	01:33:00	00:16:00	0
